# Supplementary material for: Genetic influences on hub connectivity of the human connectome
Source: Nat Commun. 2021 Jul 9;12:4237. doi: 10.1038/s41467-021-24306-2 (PMC8271018; doi:10.1038/s41467-021-24306-2)
Supplement: Supplementary file 3 — Source Data [file 41467_2021_24306_MOESM3_ESM.xlsx]

## Sheet: Figure2b
Region number	Node degree
1	129
2	33
3	86
4	110
5	121
6	91
7	47
8	129
9	80
10	67
11	42
12	93
13	93
14	170
15	181
16	68
17	77
18	82
19	36
20	40
21	61
22	60
23	49
24	41
25	68
26	148
27	88
28	68
29	87
30	78
31	88
32	26
33	35
34	28
35	25
36	47
37	52
38	68
39	94
40	70
41	46
42	129
43	127
44	137
45	161
46	101
47	99
48	73
49	97
50	59
51	129
52	110
53	67
54	97
55	94
56	86
57	32
58	80
59	38
60	61
61	42
62	70
63	110
64	39
65	38
66	10
67	157
68	68
69	109
70	117
71	93
72	106
73	115
74	132
75	114
76	79
77	91
78	112
79	48
80	19
81	87
82	96
83	105
84	100
85	106
86	95
87	105
88	45
89	55
90	54
91	27
92	9
93	11
94	23
95	35
96	84
97	99
98	62
99	71
100	43
101	29
102	23
103	57
104	52
105	58
106	120
107	43
108	98
109	124
110	43
111	41
112	69
113	58
114	51
115	18
116	35
117	33
118	40
119	109
120	37
121	71
122	82
123	75
124	66
125	114
126	66
127	63
128	87
129	44
130	48
131	115
132	106
133	119
134	87
135	109
136	58
137	90
138	86
139	40
140	47
141	49
142	93
143	128
144	31
145	67
146	65
147	62
148	125
149	133
150	67
151	147
152	94
153	31
154	23
155	38
156	49
157	59
158	67
159	59
160	50
161	38
162	42
163	62
164	28
165	16
166	11
167	176
168	42
169	26
170	89
171	94
172	95
173	36
174	55
175	140
176	61
177	81
178	29
179	58
180	57
181	134
182	32
183	84
184	112
185	112
186	75
187	44
188	113
189	86
190	89
191	39
192	71
193	105
194	185
195	158
196	71
197	60
198	60
199	39
200	33
201	41
202	55
203	51
204	25
205	106
206	135
207	104
208	68
209	107
210	90
211	60
212	27
213	32
214	21
215	23
216	51
217	78
218	63
219	86
220	60
221	49
222	114
223	116
224	134
225	155
226	91
227	108
228	57
229	76
230	70
231	115
232	85
233	43
234	89
235	81
236	78
237	31
238	103
239	30
240	63
241	46
242	71
243	133
244	38
245	37
246	10
247	146
248	67
249	120
250	142
251	88
252	91
253	95
254	123
255	84
256	60
257	84
258	113
259	44
260	11
261	90
262	80
263	104
264	97
265	82
266	100
267	110
268	51
269	43
270	52
271	17
272	4
273	8
274	21
275	34
276	80
277	120
278	81
279	70
280	49
281	25
282	10
283	36
284	37
285	43
286	92
287	60
288	60
289	86
290	38
291	44
292	36
293	45
294	24
295	20
296	52
297	45
298	33
299	86
300	36
301	61
302	61
303	32
304	71
305	106
306	48
307	58
308	66
309	28
310	84
311	95
312	86
313	95
314	83
315	98
316	48
317	83
318	83
319	74
320	61
321	36
322	120
323	131
324	63
325	122
326	94
327	47
328	110
329	125
330	77
331	122
332	98
333	28
334	40
335	39
336	47
337	51
338	59
339	57
340	58
341	34
342	36
343	53
344	26
345	24
346	12
347	166
348	26
349	36
350	82
351	70
352	77
353	42
354	40
355	128
356	86
357	71
358	58
359	60
360	55

## Sheet: Figure2c
node_degree	rich_links	feeder_links	peripheral_links
4	0.449531	0.14716
5	0.449531	0.14716
6	0.449531	0.14716
7	0.449531	0.14716
8	0.449607	0.266443
9	0.44976	0.251276
10	0.450208	0.251178	0.146935
11	0.450578	0.274862	0.102892
12	0.450646	0.283343	0.188381
13	0.450646	0.283343	0.188381
14	0.450646	0.283343	0.188381
15	0.450646	0.283343	0.188381
16	0.450842	0.285049	0.188381
17	0.45091	0.302083	0.173465
18	0.451233	0.291031	0.173465
19	0.451429	0.294668	0.173465
20	0.451624	0.299346	0.154191
21	0.451924	0.310307	0.181361
22	0.451924	0.310307	0.181361
23	0.452897	0.312991	0.176505
24	0.453248	0.318522	0.199685
25	0.453982	0.320958	0.195499
26	0.455282	0.315788	0.198904
27	0.455536	0.323558	0.204193
28	0.456686	0.324247	0.207597
29	0.457035	0.328912	0.212724
30	0.45726	0.330223	0.215579
31	0.458101	0.333126	0.204046
32	0.459338	0.333186	0.221296
33	0.460157	0.33999	0.22172
34	0.460831	0.339397	0.233144
35	0.46165	0.341831	0.235871
36	0.462943	0.355666	0.235582
37	0.46403	0.35461	0.247497
38	0.465755	0.35705	0.258428
39	0.466826	0.358885	0.268722
40	0.46798	0.363278	0.270592
41	0.468831	0.36521	0.269109
42	0.469933	0.370237	0.264616
43	0.471236	0.375148	0.267892
44	0.472104	0.378289	0.269577
45	0.472502	0.38128	0.273766
46	0.47368	0.379329	0.280237
47	0.475362	0.381468	0.279994
48	0.476623	0.38389	0.277167
49	0.478531	0.385671	0.276661
50	0.479077	0.385593	0.276447
51	0.480617	0.388423	0.278778
52	0.481631	0.390553	0.28561
53	0.48152	0.391966	0.287708
54	0.481893	0.391834	0.291739
55	0.482893	0.393931	0.298512
56	0.482893	0.393931	0.298512
57	0.484157	0.396949	0.296483
58	0.485535	0.402663	0.300452
59	0.487555	0.403629	0.300794
60	0.489673	0.408947	0.309834
61	0.490011	0.414239	0.314628
62	0.49077	0.415891	0.316492
63	0.492441	0.417883	0.315928
64	0.492441	0.417883	0.315928
65	0.49285	0.418149	0.316919
66	0.493556	0.420035	0.318801
67	0.496782	0.421719	0.320533
68	0.498133	0.425503	0.324022
69	0.498017	0.42638	0.32522
70	0.499883	0.428754	0.327747
71	0.499966	0.433291	0.336224
72	0.499966	0.433291	0.336224
73	0.500521	0.433661	0.336367
74	0.500632	0.434464	0.336566
75	0.499962	0.436136	0.339966
76	0.500558	0.436368	0.340481
77	0.501609	0.43793	0.342092
78	0.502403	0.438925	0.345828
79	0.503189	0.438789	0.347159
80	0.504379	0.440725	0.350023
81	0.505768	0.44153	0.352814
82	0.507732	0.443298	0.35473
83	0.508232	0.445173	0.356743
84	0.508798	0.446199	0.365293
85	0.509241	0.446768	0.365509
86	0.508993	0.451544	0.374077
87	0.510456	0.453532	0.375761
88	0.510776	0.456121	0.375673
89	0.513328	0.455734	0.379328
90	0.513868	0.457338	0.380991
91	0.515856	0.45868	0.383755
92	0.51592	0.459398	0.384157
93	0.517042	0.460071	0.388607
94	0.522438	0.459888	0.393149
95	0.522893	0.462733	0.395801
96	0.523073	0.462819	0.396954
97	0.525177	0.464127	0.398249
98	0.526859	0.465834	0.39931
99	0.529324	0.466598	0.400042
100	0.529439	0.466931	0.402152
101	0.530252	0.46768	0.40225
102	0.530252	0.46768	0.40225
103	0.532706	0.468461	0.401863
104	0.533769	0.469301	0.403164
105	0.532197	0.46868	0.40795
106	0.528959	0.468522	0.414289
107	0.529339	0.468982	0.414782
108	0.529292	0.469173	0.415614
109	0.532219	0.470171	0.417114
110	0.534727	0.470442	0.421096
111	0.534727	0.470442	0.421096
112	0.532439	0.470957	0.423522
113	0.531862	0.472662	0.424018
114	0.52888	0.473716	0.425991
115	0.527931	0.476096	0.426854
116	0.529802	0.477471	0.426644
117	0.530822	0.476759	0.427743
118	0.530822	0.476759	0.427743
119	0.531052	0.477993	0.427788
120	0.530338	0.47896	0.430272
121	0.527337	0.479452	0.430897
122	0.53848	0.481039	0.431037
123	0.536349	0.481764	0.431531
124	0.537122	0.481741	0.432227
125	0.540838	0.483209	0.432918
126	0.540838	0.483209	0.432918
127	0.547028	0.484348	0.433001
128	0.543628	0.48369	0.434776
129	0.554749	0.484941	0.436843
130	0.554749	0.484941	0.436843
131	0.558297	0.484476	0.437581
132	0.557736	0.484824	0.438151
133	0.57104	0.485747	0.439051
134	0.576577	0.487466	0.439896
135	0.578064	0.487264	0.440575
136	0.578064	0.487264	0.440575
137	0.589585	0.490094	0.44059
138	0.589585	0.490094	0.44059
139	0.589585	0.490094	0.44059
140	0.58515	0.487593	0.441753
141	0.58515	0.487593	0.441753
142	0.579941	0.487247	0.442474
143	0.579941	0.487247	0.442474
144	0.579941	0.487247	0.442474
145	0.579941	0.487247	0.442474
146	0.57664	0.486284	0.443255
147	0.571619	0.487156	0.443748
148	0.570032	0.48394	0.444745
149	0.570032	0.48394	0.444745
150	0.570032	0.48394	0.444745
151	0.570032	0.48394	0.444745
152	0.570032	0.48394	0.444745
153	0.570032	0.48394	0.444745
154	0.570032	0.48394	0.444745
155	0.55377	0.484446	0.445278
156	0.55377	0.484446	0.445278
157	0.586885	0.482946	0.445897
158	0.563306	0.483486	0.446407
159	0.563306	0.483486	0.446407
160	0.563306	0.483486	0.446407
161	0.625663	0.492844	0.446202
162	0.625663	0.492844	0.446202
163	0.625663	0.492844	0.446202
164	0.625663	0.492844	0.446202
165	0.625663	0.492844	0.446202
166	0.618627	0.492682	0.446876
167	0.618627	0.492682	0.446876
168	0.618627	0.492682	0.446876
169	0.618627	0.492682	0.446876
170	0.617736	0.495985	0.447382
171	0.617736	0.495985	0.447382
172	0.617736	0.495985	0.447382
173	0.617736	0.495985	0.447382
174	0.617736	0.495985	0.447382
175	0.617736	0.495985	0.447382
176	0.602452	0.495687	0.448085
177	0.602452	0.495687	0.448085
178	0.602452	0.495687	0.448085
179	0.602452	0.495687	0.448085
180	0.602452	0.495687	0.448085
181		0.489017	0.448862

## Sheet: Figure2d
node_degree	rich_links	feeder_links	peripheral_links
4	0.518878	0.816406
5	0.518878	0.816406
6	0.518878	0.816406
7	0.518878	0.816406
8	0.5188	0.70157
9	0.518661	0.708758
10	0.518231	0.710337	0.780197
11	0.517819	0.698584	0.800957
12	0.517752	0.688754	0.747518
13	0.517752	0.688754	0.747518
14	0.517752	0.688754	0.747518
15	0.517752	0.688754	0.747518
16	0.51753	0.689863	0.747518
17	0.517438	0.676196	0.749259
18	0.517104	0.686997	0.749259
19	0.516894	0.683354	0.749259
20	0.516741	0.674252	0.777119
21	0.516387	0.665261	0.767121
22	0.516387	0.665261	0.767121
23	0.515438	0.658878	0.78713
24	0.515106	0.6518	0.770877
25	0.51436	0.649981	0.765332
26	0.513133	0.653273	0.75761
27	0.512883	0.645452	0.752343
28	0.511784	0.643541	0.752452
29	0.511371	0.640005	0.748955
30	0.511145	0.639149	0.740731
31	0.510249	0.637221	0.750386
32	0.509126	0.63501	0.739838
33	0.508308	0.628197	0.739977
34	0.507679	0.62814	0.731617
35	0.507109	0.623023	0.732666
36	0.505825	0.610031	0.730003
37	0.504871	0.610207	0.71917
38	0.503152	0.607971	0.71025
39	0.502128	0.606102	0.699967
40	0.501137	0.601215	0.697443
41	0.500277	0.599692	0.697614
42	0.499279	0.594493	0.701833
43	0.497941	0.590403	0.696133
44	0.497179	0.587209	0.693275
45	0.49678	0.584457	0.688692
46	0.495974	0.585139	0.682104
47	0.494544	0.582759	0.680556
48	0.493576	0.579915	0.682086
49	0.491921	0.578078	0.680903
50	0.491532	0.577832	0.680868
51	0.490141	0.57522	0.677899
52	0.489098	0.573167	0.673903
53	0.489199	0.571753	0.672593
54	0.488856	0.571742	0.669549
55	0.487949	0.569771	0.662815
56	0.487949	0.569771	0.662815
57	0.48679	0.566966	0.664362
58	0.485334	0.562147	0.659877
59	0.483515	0.561005	0.660071
60	0.482165	0.555133	0.650664
61	0.481492	0.550691	0.646911
62	0.480928	0.548936	0.645181
63	0.479816	0.546579	0.645103
64	0.479816	0.546579	0.645103
65	0.479286	0.546505	0.644431
66	0.478563	0.544811	0.642902
67	0.476238	0.542722	0.640208
68	0.47497	0.539578	0.636085
69	0.474961	0.538934	0.634909
70	0.47374	0.536522	0.631609
71	0.473544	0.532663	0.623466
72	0.473544	0.532663	0.623466
73	0.472804	0.532513	0.623505
74	0.472705	0.531755	0.623417
75	0.472991	0.530431	0.620623
76	0.472388	0.530383	0.619813
77	0.471162	0.529274	0.618066
78	0.470384	0.528166	0.615338
79	0.469774	0.528112	0.614349
80	0.468997	0.526373	0.610877
81	0.467571	0.525866	0.608027
82	0.465309	0.524504	0.606465
83	0.464761	0.522702	0.604946
84	0.464365	0.521495	0.597472
85	0.463766	0.5211	0.597244
86	0.464227	0.516715	0.588919
87	0.463275	0.51502	0.586652
88	0.462735	0.512929	0.586424
89	0.461003	0.512922	0.58322
90	0.460481	0.511408	0.58183
91	0.458711	0.510156	0.579315
92	0.458558	0.509377	0.579223
93	0.45771	0.508712	0.575105
94	0.45338	0.508132	0.571751
95	0.452507	0.505615	0.569377
96	0.452139	0.505571	0.568356
97	0.449962	0.504585	0.566959
98	0.448076	0.503199	0.565837
99	0.446136	0.502519	0.565007
100	0.445694	0.502216	0.563165
101	0.4447	0.501515	0.563162
102	0.4447	0.501515	0.563162
103	0.443737	0.50082	0.563085
104	0.442518	0.499998	0.562021
105	0.44346	0.500782	0.557503
106	0.446849	0.500662	0.55182
107	0.445876	0.500149	0.551575
108	0.445548	0.499805	0.551028
109	0.444531	0.49817	0.54994
110	0.441293	0.49768	0.546487
111	0.441293	0.49768	0.546487
112	0.44381	0.497064	0.544203
113	0.443726	0.495525	0.543743
114	0.444066	0.494936	0.541822
115	0.444488	0.493179	0.540698
116	0.444464	0.492316	0.540494
117	0.443699	0.492722	0.539598
118	0.443699	0.492722	0.539598
119	0.44402	0.491807	0.539378
120	0.44387	0.490686	0.537199
121	0.445877	0.490296	0.536612
122	0.438774	0.488825	0.536304
123	0.44066	0.488361	0.535751
124	0.439915	0.488074	0.535236
125	0.437209	0.487069	0.534417
126	0.437209	0.487069	0.534417
127	0.431113	0.486296	0.534243
128	0.434565	0.486177	0.532851
129	0.42733	0.485672	0.530648
130	0.42733	0.485672	0.530648
131	0.425107	0.485526	0.530115
132	0.42811	0.485836	0.529375
133	0.418452	0.485157	0.528488
134	0.412264	0.483381	0.527781
135	0.411315	0.483913	0.527086
136	0.411315	0.483913	0.527086
137	0.400416	0.483425	0.526676
138	0.400416	0.483425	0.526676
139	0.400416	0.483425	0.526676
140	0.403184	0.485223	0.525741
141	0.403184	0.485223	0.525741
142	0.406311	0.486479	0.524956
143	0.406311	0.486479	0.524956
144	0.406311	0.486479	0.524956
145	0.406311	0.486479	0.524956
146	0.407319	0.487137	0.524318
147	0.408639	0.487041	0.52381
148	0.405908	0.490169	0.522922
149	0.405908	0.490169	0.522922
150	0.405908	0.490169	0.522922
151	0.405908	0.490169	0.522922
152	0.405908	0.490169	0.522922
153	0.405908	0.490169	0.522922
154	0.405908	0.490169	0.522922
155	0.41415	0.489618	0.522493
156	0.41415	0.489618	0.522493
157	0.392344	0.492361	0.521812
158	0.407613	0.492095	0.521389
159	0.407613	0.492095	0.521389
160	0.407613	0.492095	0.521389
161	0.354272	0.484878	0.521533
162	0.354272	0.484878	0.521533
163	0.354272	0.484878	0.521533
164	0.354272	0.484878	0.521533
165	0.354272	0.484878	0.521533
166	0.381373	0.485343	0.520964
167	0.381373	0.485343	0.520964
168	0.381373	0.485343	0.520964
169	0.381373	0.485343	0.520964
170	0.382264	0.480852	0.520653
171	0.382264	0.480852	0.520653
172	0.382264	0.480852	0.520653
173	0.382264	0.480852	0.520653
174	0.382264	0.480852	0.520653
175	0.382264	0.480852	0.520653
176	0.397548	0.484729	0.519972
177	0.397548	0.484729	0.519972
178	0.397548	0.484729	0.519972
179	0.397548	0.484729	0.519972
180	0.397548	0.484729	0.519972
181		0.486027	0.519448

## Sheet: Figure2f
	degree_threshold_ 1	degree_threshold_ 2	degree_threshold_ 3	degree_threshold_ 4	degree_threshold_ 5	degree_threshold_ 6	degree_threshold_ 7	degree_threshold_ 8	degree_threshold_ 9	degree_threshold_ 10	degree_threshold_ 11	degree_threshold_ 12	degree_threshold_ 13	degree_threshold_ 14	degree_threshold_ 15	degree_threshold_ 16	degree_threshold_ 17	degree_threshold_ 18	degree_threshold_ 19	degree_threshold_ 20	degree_threshold_ 21	degree_threshold_ 22	degree_threshold_ 23	degree_threshold_ 24	degree_threshold_ 25	degree_threshold_ 26	degree_threshold_ 27	degree_threshold_ 28	degree_threshold_ 29	degree_threshold_ 30	degree_threshold_ 31	degree_threshold_ 32	degree_threshold_ 33	degree_threshold_ 34	degree_threshold_ 35	degree_threshold_ 36	degree_threshold_ 37	degree_threshold_ 38	degree_threshold_ 39	degree_threshold_ 40	degree_threshold_ 41	degree_threshold_ 42	degree_threshold_ 43	degree_threshold_ 44	degree_threshold_ 45	degree_threshold_ 46	degree_threshold_ 47	degree_threshold_ 48	degree_threshold_ 49
Node degree	1	2	3	4	5	6	7	8	9	10	11	12	13	14	15	16	17	18	19	20	21	22	23	24	25	26	27	28	29	30	31	32	33	34	35	36	37	38	39	40	41	42	43	44	45	46	47	48	49
VIS1	0.0166667	0.0166667	0.0166667	0.0167131	0.0167131	0.0167131	0.0167131	0.0167598	0.0168067	0.0169492	0.017094	0.0171429	0.0171429	0.0171429	0.0171429	0.017192	0.0172414	0.0172911	0.017341	0.0173913	0.0174927	0.0174927	0.0176991	0.0178042	0.0179641	0.0181818	0.0182927	0.0185185	0.0186335	0.0186916	0.0188679	0.0191083	0.0193548	0.0194805	0.0196721	0.020202	0.0204082	0.0208333	0.0211268	0.0215054	0.0217391	0.0221402	0.0226415	0.0229885	0.0232558	0.0234375	0.0239044	0.0242915	0.0247934
VIS2	0.15	0.15	0.15	0.150418	0.150418	0.150418	0.150418	0.150838	0.151261	0.152542	0.153846	0.154286	0.154286	0.154286	0.154286	0.154728	0.155172	0.15562	0.156069	0.156522	0.157434	0.157434	0.156342	0.15727	0.158683	0.160606	0.161585	0.160494	0.161491	0.161994	0.160377	0.159236	0.154839	0.155844	0.157377	0.158249	0.159864	0.163194	0.161972	0.157706	0.155797	0.158672	0.162264	0.16092	0.162791	0.164062	0.159363	0.161943	0.157025
SM	0.108333	0.108333	0.108333	0.108635	0.108635	0.108635	0.108635	0.108939	0.109244	0.107345	0.108262	0.108571	0.108571	0.108571	0.108571	0.108883	0.109195	0.106628	0.106936	0.104348	0.104956	0.104956	0.103245	0.103858	0.101796	0.1	0.10061	0.101852	0.0993789	0.0996885	0.100629	0.101911	0.103226	0.103896	0.104918	0.107744	0.105442	0.107639	0.109155	0.111111	0.112319	0.110701	0.10566	0.10728	0.108527	0.105469	0.103586	0.105263	0.0991736
CO	0.155556	0.155556	0.155556	0.155989	0.155989	0.155989	0.155989	0.156425	0.156863	0.158192	0.159544	0.16	0.16	0.16	0.16	0.160458	0.16092	0.161383	0.16185	0.162319	0.163265	0.163265	0.165192	0.163205	0.164671	0.163636	0.164634	0.166667	0.164596	0.161994	0.160377	0.159236	0.16129	0.162338	0.163934	0.164983	0.166667	0.166667	0.165493	0.168459	0.17029	0.173432	0.173585	0.176245	0.174419	0.175781	0.175299	0.178138	0.181818
DAN	0.0638889	0.0638889	0.0638889	0.0640669	0.0640669	0.0640669	0.0640669	0.0642458	0.0644258	0.0649718	0.0655271	0.0657143	0.0657143	0.0657143	0.0657143	0.0659026	0.066092	0.0662824	0.066474	0.0666667	0.0670554	0.0670554	0.0678466	0.0682493	0.0688623	0.069697	0.070122	0.0709877	0.0714286	0.0716511	0.072327	0.0732484	0.0709677	0.0681818	0.0622951	0.0639731	0.0646259	0.0659722	0.0669014	0.0681004	0.0688406	0.0664207	0.0679245	0.0689655	0.0658915	0.0664062	0.0677291	0.0647773	0.0661157
LAN	0.0638889	0.0638889	0.0638889	0.0640669	0.0640669	0.0640669	0.0640669	0.0642458	0.0644258	0.0649718	0.0655271	0.0657143	0.0657143	0.0657143	0.0657143	0.0659026	0.066092	0.0662824	0.066474	0.0666667	0.0670554	0.0670554	0.0678466	0.0682493	0.0688623	0.069697	0.070122	0.0679012	0.068323	0.0685358	0.0691824	0.066879	0.0677419	0.0681818	0.0688525	0.0707071	0.0714286	0.0729167	0.0739437	0.0716846	0.0724638	0.0738007	0.0754717	0.0689655	0.0697674	0.0703125	0.0717131	0.0688259	0.0702479
FPN	0.138889	0.138889	0.138889	0.13649	0.13649	0.13649	0.13649	0.134078	0.131653	0.132768	0.131054	0.131429	0.131429	0.131429	0.131429	0.131805	0.12931	0.129683	0.127168	0.127536	0.12828	0.12828	0.129794	0.130564	0.131737	0.133333	0.131098	0.132716	0.13354	0.133956	0.132075	0.133758	0.135484	0.136364	0.137705	0.138047	0.139456	0.142361	0.144366	0.146953	0.144928	0.147601	0.14717	0.145594	0.147287	0.148438	0.151394	0.153846	0.157025
AUD	0.0416667	0.0416667	0.0416667	0.0417827	0.0417827	0.0417827	0.0417827	0.0418994	0.0420168	0.0423729	0.042735	0.0428571	0.0428571	0.0428571	0.0428571	0.0429799	0.0431034	0.0432277	0.0433526	0.0434783	0.0437318	0.0437318	0.0442478	0.0445104	0.0419162	0.0424242	0.0426829	0.0432099	0.0434783	0.0436137	0.0440252	0.044586	0.0451613	0.0454545	0.0459016	0.040404	0.0408163	0.0416667	0.0422535	0.0394265	0.0362319	0.0332103	0.0301887	0.0306513	0.0310078	0.03125	0.0318725	0.0323887	0.0330579
DMN	0.213889	0.213889	0.213889	0.214485	0.214485	0.214485	0.214485	0.215084	0.215686	0.211864	0.210826	0.211429	0.211429	0.211429	0.211429	0.209169	0.20977	0.210375	0.210983	0.211594	0.206997	0.206997	0.20354	0.20178	0.200599	0.19697	0.195122	0.191358	0.192547	0.193146	0.194969	0.194268	0.193548	0.191558	0.190164	0.191919	0.187075	0.177083	0.172535	0.172043	0.173913	0.169742	0.173585	0.176245	0.174419	0.171875	0.175299	0.17004	0.173554
PM	0.0194444	0.0194444	0.0194444	0.0194986	0.0194986	0.0194986	0.0194986	0.0195531	0.0196078	0.019774	0.019943	0.02	0.02	0.02	0.02	0.0200573	0.0201149	0.0201729	0.0202312	0.0202899	0.0204082	0.0204082	0.020649	0.0207715	0.0209581	0.0212121	0.0213415	0.0216049	0.0217391	0.0218069	0.0220126	0.022293	0.0225806	0.0227273	0.0229508	0.020202	0.0204082	0.0208333	0.0211268	0.0215054	0.0217391	0.0221402	0.0226415	0.0229885	0.0232558	0.0234375	0.0199203	0.0202429	0.0165289
VM	0.0111111	0.0111111	0.0111111	0.0111421	0.0111421	0.0111421	0.0111421	0.0111732	0.0112045	0.0112994	0.011396	0.0114286	0.0114286	0.0114286	0.0114286	0.0114613	0.0114943	0.0115274	0.0115607	0.0115942	0.0116618	0.0116618	0.0117994	0.0118694	0.011976	0.0121212	0.0121951	0.0123457	0.0124224	0.0124611	0.0125786	0.0127389	0.0129032	0.012987	0.0131148	0.013468	0.0136054	0.0138889	0.0140845	0.0143369	0.0144928	0.0147601	0.0150943	0.0153257	0.0155039	0.015625	0.0159363	0.0161943	0.0165289
OA	0.0166667	0.0166667	0.0166667	0.0167131	0.0167131	0.0167131	0.0167131	0.0167598	0.0168067	0.0169492	0.014245	0.0114286	0.0114286	0.0114286	0.0114286	0.0114613	0.0114943	0.0115274	0.0115607	0.0115942	0.0116618	0.0116618	0.0117994	0.0118694	0.011976	0.0121212	0.0121951	0.0123457	0.0124224	0.0124611	0.0125786	0.0127389	0.0129032	0.012987	0.0131148	0.010101	0.0102041	0.00694444	0.00704225	0.00716846	0.00724638	0.00738007	0.00377358	0.00383142	0.00387597	0.00390625	0.00398406	0.00404858	0.00413223
The proportion of links in each network with degree higher than a selected threshold
[truncated: 135 more columns]

## Sheet: Figure2g-i
VIS1	VIS2	SM	CO	DAN	LAN	FPN	AUD	DMN	PM	VM	OA	intraRich	intraFeeder	intraPeripheral	interRich	interFeeder	interPeripheral
0.536977	0.27839	0.482381	0.28697	0.303317	0.406185	0.684457	0	0.367065	0.673121	0	0.377421	0.669687	0.536977	0.27839	0.618601	0.530565	0.553027
0.320693	0.28559	0	0.429208	0.426207	0.518957	0.484093	0.342284	0.333749	0.577724	0.217251	0	0.452831	0.320693	0.28559	0.534593	0.526887	0.503392
0.669687	0.246335	0	0.458752	0.596496	0.268398	0.6169	0.326426	0.375124	0.156625		0.40924	0.620072	0.657438	0.246335	0.495852	0.455442	0.361043
0.657438	0.156004	0.054499	0.399283	0.267898	0.327956	0.418789	0.136996	0.397275	0.47939		0.359922	0.7261	0.556241	0.156004	0.347492	0.571343	0.681261
0.452831	0.285571	0	0.485524	0.312403	0.450632	0.410096	0.163189	0.262191	0		0.244671	0.76422	0.578759	0.285571	0.570415	0.369189	0.556311
0.267715	0.246423	0.410835	0.305892	0.34941	0.704536	0.601679	0	0.470493				0.823649	0.482762	0.246423	0.676089	0.413262	0.347297
0.623501	0	0.536581	0.248836	0.564517	0.639704	0.491659	0.271837	0.51431				0.832339	0.345095	0	0.442458	0	0.652987
0.738227	0	0.610785	0.534664	0.445101	0.697793	0.652944	0.380275	0.540284				0.410835	0.394889	0	0.429267	0.339749	0.600725
0.585477	0.199878	0.625292	0.0929467	0.717797	0.307472	0.553955	0	0.622672				0.610785	0.340171	0.199878	0.748485	0	0.572281
0.657479	0.397947	0.349375	0.668476	0.691487	0.51812	6.97347e-13	0.177846	0.639164				0.625292	0.316968	0.397947	0.627243	0.520673	0.460561
0.543855	0.418904	0.499285	0.548495	0.56784	0.517667	0.547484	0	0.583697				0.800752	0.423573	0.418904	0.691836	0	0.395073
0.70375	0	0.403641	0.691129	0.130216	0.490764	0.715208	0.211069	0.509052				0.710741	0.40095	0	0.490017	0.238886	0.535504
0.369882	0.439138	0.198322	0.694395	0.332101	0.0655986	0.535594	0.0943643	0.669673				0.703801	0.371136	0.439138	0.443689	0.429459	0.27859
0.454644	0.511706	0.387413	0.700415	0.285582	0.592895	0.429866	0.145924	0.559378				0.790388	0.279243	0.511706	0.379431	0.320705	0.288601
0.299914	0.27188	0.517058	0.545213	0.345188	0.583336	0.60759	0.389769	0.547349				0.684457	0.267035	0.27188	0	0.255154	0.185176
	0.381854	0.800752	0.38738	0.293141	0.552945	0	0.357294	0.2626				0.6169	0.358694	0.381854	0.630794	0.626816	0.202103
	0.376755	0.767438	0.662838	0.27063	0.561035	0.608453	0.431048	0.340903				0.418789	0.383005	0.376755	0.726611	0.620764	0.251227
	0.593921	0.770377	0.149652	0.193468	0.235497	0.505512	0.42143	0.513096				0.410096	0.317447	0.593921	0.737187	0.553229	0.31649
	0.433065	0.70827	0.287946	0.226747	0.63314	0.436266	0	0.461593				0.491659	0.400379	0.433065	0.768076	0.63588	0
	0.512056	0.768392	0.362132	0.348097	0.657293	0.347511	0.13156	0				0.652944	0.315344	0.512056	0.7729	0.583968	0.393818
	0.568522	0.56244	0	0.176211	0.680362	0.424323	0.273788	0.356556				0.553955	0.324937	0.568522	0.417684	0.441509	0.541386
	0.567556	0.710741	0.220172	3.10156e-14	0.57474	0.602452	0.368052	0.352156				0.715208	0.472139	0.567556	0.735512	0.65741	0.400517
	0.617903	0.703801	0.361906	0.46163	0.546903	0.652245	0.295777	0.533591				0.535594	0.0444987	0.617903	0.557515	0.661825	0.611054
	0.272672	0.790388	0.17918	0.689922	0.726812	0.714458	0.293238	0.529173				0.608453	0.436895	0.272672	0.677056	0.60219	0.567972
	0.379703	0.688278	0.0937664	0.273107	0.820515	0.491251	0.278127	0.722613				0.505512	0.692353	0.379703	0.669661	0	0.298147
	0.474761	0.643779	0.4432	0.264383	0.724142	0.63511	0.383882	0.704582				0.347511	0.687797	0.474761	0.701678	0.707154	0.256445
	0.45599	0.719825	0.489923	0.49393	0.6865	0.599739	0.253995	0.62842				0.602452	0.744749	0.45599	0.63203	0.400797	0.434665
	0	0.735459	0.383916	0	0.633011	0.689383	0.377369	0.707243				0.652245	0.524397	0	0.671403	0.354666	0.296908
	0.507981	0.388953	0.278672	0.573844	0.547412	0.563372	0.722871	0.497342				0.714458	0.707598	0.507981	0.691826	0.389218	0.5362
	0.585456	0.683092	0.225233	0.604218	0.650633	0.436391	0.241492	0.430475				0.63511	0.567822	0.585456	0.501812	0.740419	0.58825
	0.779999	0	0.523677	0.293884	0.274433	0.365761	0.27903	0.355295				0.689383	0.486103	0.779999	0.238531	0.519783	0.583906
	0.783892	0.222079	0.440879	0.508696	0.394237	0.462752	0	0.256431				0.563372	0.699037	0.783892	0.400341	0.363486	0.523007
	0.799594	0	0.382128	0.370391	0.44963	0.550581	0.13682	0.292823				0.657293	0.457527	0.799594	0.525915	0.459726	0.526503
	0.745203	0.350853	0.381867	0	0.541581	0.565904	0	0.149612				0.680362	0.450055	0.745203	0.6113	0.733305	0.521472
	0.810558	0	0.25621	0.567114	0	0.637117	0.440957	0.28782				0.820515	0.54461	0.810558	0.416051	0.495471	0.22359
	0.625394	0.419089	0.285193	0.172888	0.317355	0.666184	0	0.454871				0.224587	0.636085	0.625394	0.40239	0.344346	0.468328
	0.332471	0.316672	0.47057	0	0.588941	0.612653	0.300218	0.551867				0.16064	0.535139	0.332471	0.736263	0.621022	0.570772
	0	0.059267	0.227791	0.591514	0.372974	0.514352	0.302839	0.370169				0.721106	0.406247	0	0.598595	0.432708	0.654529
	0.748316	0.443898	0.416192	0.490502	0.379658	0.554156	0	0.593447				0.764321	0.453204	0.748316	0.721673	0.494188	0.538629
	0	0	0.281017	0	0.26522	0.539759	0	0.644342				0.789397	0.368221	0	0.469972	0.410465	0.684295
	0.510407	0.00559938	0.415585	0.138897	0.60444	0.43006	0.248613	0.613992				0.678431	0.399506	0.510407	0.431537	0.379238	0.533537
	0.620072	0.270404	0.404572	0.394033	0.586486	0.474302	0.346332	0.452881				0.149261	0	0.399425	0.402896	0.446202	0.450604
	0.556241	0.531944	0.359823	0.441184	0.606228	0.485446	0.236599	0.672792				0.331569	0.494045	0.458076	0.491685	0.529938	0.680871
	0.578759	0.77155	0.534306	0.371894	0.339541	0.415885	0.258504	0.549578				0.588834	0.420542	0.424815	0.692572	0.419957	0.281518
	0.482762	0.793217	0	0.523706	0.331921	0.346518	0.294631	0.577796				0.577787	0.421449	0.251067	0.79685	0.274386	0.624813
	0.345095	0.802861	3.45852e-16	0.278804	0.557982	8.83997e-13	0.342274	0.432234				0.678152	0	0.138108	0.652035	0.456953	0.660735
	0.394889	0.725596	0.0538843	0.16257	0.567769	0	0.269077	0				0.790799	0	0	0.593912	0.355547	0
	0.340171	0.745975	0.581194	0.331408	0.719311	0.570439	0.361173	0.219532				0.781488	0.377784	0	0.708674	0	0.676199
	0.316968	0.536972	0.613706	0	0.214436	0.541098		0.451502				0.581761	0.309251	0.493481	0.550188	0	0.515681
	0.423573	0.533835	0.419491	0.517659	0.039701	0.409271		0.436467				0.75143	0.238997	0.334463	0.491321	0.423782	0.225181
	0.40095	0.733029	0.149261	0.524705	0.569122	0.514336		0				0.415216	0.196298	0	0.664819	0	0.491457
	0.371136	0.652616	0.331569	0.656135	0.609382	0.661578		0				0.622448	0	0.376073	0.560605	0.396184	0.468932
	0.279243	0.712286	0.180404	0.618287	0.61519	0.700484		0.123632				0.281557	0	0.306525	0.647709	0.554632	0.432367
	0.267035	0.672465	0.46384	0.270159	0.566721	0.783761		0.402909				0.522543	0	0.188345	0.585713	0.46614	0.541526
	0.358694	0.648005	0.416923	0.405592	0.617224	0.758022		0.387647				0.531753	0	0.314727	0.416092	0.522992	0.66983
	0.383005	0.573405	0.252757	0.172987	0.554632	0.737548		0.43793				0.544016	0.346105	0	0.535003	0.652858	0.457697
	0.317447	0.518428	0.588834	0.597216	0.64448	0.711913		0.676873				0.80578	0.441844	0.315745	0.643048	0.655719	0
	0.400379	0.242706	0.0928736	0.523061	0.0451969	0.766264		0.674727				0.79637	0.812311	0.433386	0.478229	0.595147	0.53618
	0.315344	0.4291	0.249725	0	0.507917	0.757675		0.590573				0.479398	0.747801	0	0.511766	0.577682	0.680674
	0.324937	0.20707	0.512492	0.550697	0.288383	0.767248		0.24838				0.731726	0.50316	0	0.775125	0.703198	0.658927
	0.472139	0.192946	0.577787	0.44245	0.097229	0.553366		0.111912				0.538531	0.836948	0.361917	0.577634	0.464361	0.530391
	0.0444987	0.218484	0.506824	0.574305	0.250613	0.601106		0.227699				0.379179	0.615631	0.685555	0.724756	0.806572	0.494031
	0.436895	0.257147	0.678152	0.531039	0.535444	0.758601		0.321326				0.476387	0.601769	0.68916	0.629832	0.617142	0.75133
	0.692353	0.198722	0.57041	0.232926	0.51566	0.652489		0.386269				0.595597	0.599099	0.69692	0.423783	0.651556	0.62998
	0.7261	0.298577	0.580892		0.418763	0.681984		0				0.50483	0.577057	0.616079	0.502093	0.0357392	0.713568
	0.76422	0.694117	0.286302		0.32514	0.368248		0.417134				0.571876	0.602685	0.710465	0.488509	0.318951	0.563133
	0.687797	0.747761	0.177899		0.488628	0.364104		0.350755				0.332078	0.0151866	0.569647	0.580132	0	0.439933
	0.744749	0.713044	0.729594		0.607323	0.472876		0.305734				0.617069	0.757063	0.424465	0.720599	0.434893	0.678583
	0.524397	0.636821	0.653815		0.257808	0.408039		0.2262				0.74487	0	0.657633	0.782501	0.532287	0.575587
	0.707598	0.723683	0.318531		0.158512	0.335236		0.339146				0.589413	0.542087	0.4241	0.732304	0.603497	0.624278
	0.567822	0.612222	0.357832		0	0.386512		0.207659				0.582954	0.48397	0.527782	0.74728	0.64611	0.667791
	0.486103	0.516131	0.790799		0.293651	0.287407		0.193602				0.713711	0.639169	0.618521	0.735684	0.66621	0.640158
	0.699037	0.73718	0.781488		0.354988	4.91327e-12		0.464744				0.505738	0.602065	0.14477	0.705422	0.595752	0.161101
	0.457527	0.633079	0.581761		0.338657	0.585785		0.567234				0.749434	0.482381	0.490592	0.621676	0.575851	0.738513
	0.450055	0.640843	0		0.410841	0.463722		0.565599				0.700942	0	0.354367	0.725731	0.663336	0.539304
	0.54461	0.578512	0.676399		0.274066	0.468557		0.545943				0.557341	0	0.410936	0.573354	0.536898	0.427912
	0.636085	0.515547	0.75143		0.57464	0.581328		0.633922				0.736264	0.054499	0.162835	0.516818	0.607775	0.69067
	0.535139	0.418518	0.747066		0.355951	0		0.571542				0.716622	0	0.319384	0.788496	0.612874	0.422608
	0.406247	0.569026	0.644678		8.32597e-10	0.495156		0.666336				0.725791	0.536581	0.500506	0.625168	0.56466	0.278414
	0.453204	0.283207	0.524205		0.383513	0.551984		0.584587				0.693806	0.349375	0	0.42855	0.532135	0
	0.368221	0.30415	0.646768		0	0.627668		0.607868				0.697694	0.499285	0	0	0.659712	0
	0.399506	0.247123	0.188798		0.451988	0.756439		0.235944				0.43006	0.403641	0.284589	0.447358	0.430208	0.610871
	0	0	0.731888		0.517093	0.694294		0				0.346518	0.198322	0	0.373642	0	0.530272
	0.494045	0	0.650106		0.381878	0.349303		0				0.514336	0.387413	0.294311	0.210478	0.689641	0.622161
	0.420542	0	0.415216		0.339557	0.616333		0.0852402				0.783761	0.517058	0	0.522431	0.716026	0.478084
	0.421449	0.171293	0		0.59664	0.701891		0.428625				0.737548	0.767438	0	0.389425	0.229313	0.572115
	0	0.275781	0.622448		0.537295	0.379483		0.593322				0.601106	0.770377	0.52185	0.453769	0.56951	0.545293
	0	0.323363	0.0948734		0.42606	0.600345		0.541928				0.110751	0.70827	0.526839	0.55474	0.619294	0.642256
	0.377784	0.671967	0.501446		0.633421	0.297229		0.286139				0.538011	0.768392	0.514707	0.513293	0.474101	0.470361
	0.309251	0.734898	0.574512		0.624278	0.482212		0.317203				0.43481	0.56244	0	0.255415	0.280194	0.528727
	0.238997	0.655812	0.281557		0.360677	0		0.465792				0.570776	0.688278	0.222079	0.444786	0.558036	0.58328
	0.196298	0.611319	0.542851		0.238094	0.354258		0.429271				0.618004	0.643779	0	0.560357	0.554913	0.324583
	0	0.695539	0.522543		4.93329e-11	0.243838		0.577566				0.678897	0.719825	0.350853	0.402615	0.482806	0.433706
	0	0.362928	0.642769		0.230177	0		0.567143				0.699153	0.735459	0	0.653901	0.589768	0.11641
	0	0.637345	0.478887		0.598487	0.272577		0.149398				0.745787	0.388953	0.419089	0.63237	0.569659	0.55015
	0	0.646595	0.531753		0.449346	0		0.304232				0.803167	0.683092	0.316672	0.61369	0.368222	0.294592
	0.346105	0.617905	0.544016		0.557965	0		0				0.558826	0.484093	0.059267	0.660732	0.379771	0.69247
	0.441844	0.636219	0.737811			0.409388		0.297913				0.599206	0.601679	0.443898	0.600972	0.531675	0.693422
	0.812311	0.569645	0.655014			0.259911		0.438185				0	6.97347e-13	0	0.550231	0.588492	0.292478
	0.823649	0.580935	0.653438			0.335131		0.521795				0.21985	0.547484	0.00559938	0.551294	0.586286	0.38515
	0.832339	0.58078	0.480733			0		0.416744				0.582775	0.429866	0.270404	0.61744	0	0.674032
	0.747801	0.589288	0.80578			0.241584		0.616525				0.743929	0.60759	0.531944	0.611871	0.595625	0.536218
	0.50316	0.563905	0.79637			0.631183		0.56228				0.828239	0	0.77155	0.595484	0.495876	0.55695
	0.836948	0.447739	0.479398			0.672974		0.237722				0.836537	0.436266	0.793217	0.534967	0.576095	0.619522
	0.615631	0	0.552734			0.783555		0.225006				0.846401	0.424323	0.802861	0.644085	0.67538	0.651015
	0.601769	0.340348	0.731726			0.271715		0				0.535248	0.491251	0.725596	0.680992	0.56584	0.578408
	0.599099	0	0.613737			0.659219		0.257353				0.592731	0.599739	0.745975	0.724055	0.676257	0.53143
	0.577057	0.336771	0.665358			0.769131		0.178475				0	0.436391	0.536972	0.699133	0.331912	0.399018
	0.602685	0	0.752491			0.774944		0.149813				0.780331	0.57474	0.533835	0.729596	0.26735	0.439615
	0.0151866	0.275322	0.657781			0.621758		0.232741				0.834134	0.546903	0.733029	0.475348	0.483268	0.498714
	0.757063	0.449403	0.32015			0.344723		0.312575				0.833359	0.726812	0.652616	0.507043	0.425586	0
	0	0.680865	0.734307			0.297151		0.327486				0.78927	0.724142	0.712286	0.628544	0.760904	0
	0.542087	0.698372	0			0.463953		0.3972				0.670551	0.6865	0.672465	0.601744	0	0
	0.48397	0.715467	0			0.418393		0.503739				0.638736	0	0.648005	0.544475	0.450029	0
	0.639169	0.61532	0.35225			0.461289		0.287707				0.79126	0.302696	0.573405	0.592725	0.720105	0.392439
	0.602065	0.42656	0.307575			0.359168		0.296091				0.821831	0.469836	0.518428	0.629426	0.593257	0
	0.399425	0.369394	0.538531			0.289098		0.27287				0.850004	0.0476462	0.28697	0.601514	0.614131	0.677753
	0.458076	0.615611	0.313894			0.477979		0.117347				0.335236	0.634742	0.429208	0.631931	0.537586	0.398285
	0.424815	0.434946	0.378841			0.459532		0.262073				0.585785	0.560291	0.458752	0.431236	0.405717	0.67679
	0.251067	0.669616	0.379179			0.375463		0.336323				0.581328	0.712049	0.399283	0.398766	0.408291	0.646382
	0.138108	0.514354	0.320666			0.687309		0				0.756439	0.676432	0.485524	0.348384	0.267547	0.654983
	0	0.467464	0.476387			0.455224		0.453526				0.349303	0.671172	0.305892	0.197751	0.238087	0.501907
	0	0.69934	0.595597			0.0334158		0.586651				0.600345	0.628261	0.248836	0.532921	0.320652	0.622134
	0.493481	0.650441	0.50483			0.409983		0.505814				0.372974	0.701581	0.534664	0.479141	0.55363	0.346237
	0.334463	0.752481	0.202783			0.469063		0.401044				0.586486	0.570046	0.0929467	0.65592	0.502577	0.658885
	0	0.480425	0.291899			0.716764		0.443352				0.719311	0.588918	0.668476	0.611633	0.657823	0.616428
	0.376073	0.276062	0.571876			0.769957		0.259896				0.609382	0.304393	0.548495	0.67775	0.622698	0.49863
	0.306525	0	0.655734			0.685467		0.324943				0.64448	0.59964	0.691129	0.582851	0.598308	0.461647
	0.188345	0.384128	0.580832			0.674093		0.283929				0.529805	0.180404	0.694395	0	0.54014	0.611434
	0.314727	0.331086	0.332078			0.553663		4.50031e-13				0.418543	0.46384	0.700415	0.579641	0.527432	0.520994
	0	2.17423e-11	0.617069			0.635248		0.301504				0.562697	0.416923	0.545213	0.424886	0.647542	0.592059
	0.315745	0.334909	0.74487			0.717876		0.186198				0.560008	0.252757	0.38738	0.69409	0.53525	0.632472
	0.433386	0.487214	0.589413			0.700675		0.3577				0.775343	0.0928736	0.662838	0.53914	0.572846	0.471062
	0	0	0.350393			0.57303		0.378822				0.711824	0.249725	0.303317	0.580083	0.555236	0.611004
	0	0.224587	0.450366			0.605029		0.368256				0.653646	0.512492	0.426207	0.4883	0.663587	0.463345
	0.361917	0.16064	0.63399			0.436912		0				0.594784	0.506824	0.596496	0.507573	0.644039	0.451287
	0.685555	0.302696	0.582954			0.342553		0				0.559695	0.57041	0.406185	0.546843	0.595719	0.559942
	0.68916	0.469836	0.713711			0		0.606622				0.745748	0.580892	0.518957	0.48337	0.292858	0.252231
	0.69692	0.0476462	0.169306			0.536011		0.575232				0.468266	0.286302	0.268398	0.682438	0.583455	0
	0.616079	0.634742	0			0.708187		0.628167				0.519301	0.177899	0.327956	0.732524	0.580163	0.317373
	0.710465	0.560291	0.195717			0.420779		0.465999				0.214094	0.729594	0.450632	0.616027	0	0.349804
	0.569647	0.721106	0			0.531019		0.394498				0.479547	0.653815	0.704536	0.393036	0.513694	0.566588
	0.424465	0.712049	0			0.559832		0.538896				0.423791	0.318531	0.639704	0.366463	0.50929	0.447602
	0.657633	0.676432	0.197426			0.317087		0.493701				0.217755	0.357832	0.697793	0.649113	0.524145	0
	0.4241	0.671172	0.273861			0.489513		0.26058				0.550423	0	0.296585	0.609562	0.330467	0
	0.527782	0.628261	0.465265			0.532069		0.539856				0.652814	0.676399	0.271232	0.478468	0.244279	0.509406
	0.618521	0.764321	0.500741			0.707574		0.698518				0.493738	0.747066	0.508753	0.498953	0.422264	0.514269
	0.14477	0.789397	0			0.763242		0.80142				1.69246e-12	0.644678	0	0.641317	0.521427	0.588871
	0.490592	0.678431	0.549046			0.691857		0.793417				0.34774	0.524205	0.531543	0.534224	0.491717	0.387464
	0.354367	0.701581	0.5774			0.63483		0.844983				0.672562	0.646768	0.588586	0.62647	0.576557	0.2334
	0.410936	0.570046	0.403967			0.595625		0.75906				0.543264	0.188798	0.532657	0.554668	0.588943	0
	0.162835	0.588918	0.244355			0.656282		0.792594				0.524886	0.731888	0.437916	0.57015	0.426025	0.445516
	0.319384	0.304393	0.583135			0.739945		0.516927				0.531076	0.650106	0.569302	0.495988	0.678201	0.371628
	0.500506	0.59964	0.472707			0.706293		0.682428				0.623083	0	0.309018	0.782438	0.722107	0.580669
	0	0.306801	0.534309			0.587834		0.384053				0.132499	0.0948734	0.453168	0.692437	0.583537	0.394109
	0	0.190757	0.466407			0.672893		0.2082				0.752111	0.501446	0.293834	0.770503	0.669302	0
	0.284589	0.424933	0.618184			0.574994		0				0.710743	0.574512	0.448573	0.593626	0.438755	0.400839
	0	0.515777	0.587102			0.655648		0				0.641051	0.542851	0.485191	0.536677	0.310013	0.201505
	0.294311	0.487331	0.500484			0.244088		0.534971				0.526981	0.642769	0.361858	0.535252	0.523178	6.54029e-13
	0	0.574389	0			7.74842e-16		0.281136				0.629038	0.478887	0.393799	0.36281	0.312683	6.85952e-13
	0	0	0			0		0.304959				0.509096	0.737811	0.504293	0.723629	0.767204	0.580105
	0.52185	0.544198	0.216095			0.397601		0				0.414654	0.655014	0.608132	0.57558	0.579941	0.438329
	0.526839	0.674468	0.172577			0		0.416311				0.615298	0.653438	0.806648	0.314141	0.383964	0.195746
	0.514707	0.680395	0.200134			0.594784		0.531824				0.588745	0.480733	0.800597	0.507347	0	0.571649
	0.296585	0.64317	0.28999			0.541892		0.636246				0.502179	0.552734	0.815625	0.435257	0.752138	0.409864
	0.271232	0.654071	0.565711			0.559695		0.562876				0.584891	0.613737	0.722321	0.281948	0.638097	0.295864
	0.508753	0.616095	0.60791			0.0689591		0.678883				0.687908	0.665358	0.795669	0.392462	0.62248	0.536903
	0	0.774884	0.58282			0.337821		0.623862				0.651918	0.752491	0.687552	0.642914	0.634067	0.582528
	0.531543	0.757838	0.597384			0.42076		0.603389				0.113372	0.657781	0.590622	0.52937	0.431555	0.518244
	0.588586	0.621199	0.637944			0.72138		0.701546				0.532807	0.32015	0.440371	0.669366	0.512776	0.47708
	0.532657	0.668008	0.592926			0.745748		0.481799				0.458195	0.734307	0.733838	0.422626	0.182918	0.450584
	0.437916	0.45845	0.441532			0.643527		0.607583				0.625025	0	0.412024	0.39965	0.276625	0.458974
	0.569302	0.674692	0.373764			0.468266		0				0.250498	0	0.562616	0.430213	0.347648	0.236636
	0.309018	0.505738	0			0.704702		0				0.594472	0.35225	0.289662	0.591865	0.403337	0.397243
	0.453168	0	0.49969			0.418084		0.293202				0.5907	0.307575	0.642016	0.628767	0.312622	0.47555
	0.293834	0.478209	0.529805			0.729235		0				0.551864	0.313894	0.37635	0.624683	0.615278	0.443055
	0.448573	0.397733	0.201839			0.731469		0.234146				0.527701	0.378841	0.518091	0.633544	0	0.55885
	0.485191	0.441165	0.418543			0.749258		0.275098				0.758152	0.320666	0.590455	0.408459	0.487068	0.369371
	0.361858	0.25066	0.170679			0.519301		0.180414				0.539131	0.202783	0.581441	0.556504	0.5131	0.596946
	0.393799	0	0.192704			0.658307		0.461344				0.739401	0.291899	0	0.493846	0.745972	0.395394
	0.504293	0.522673	0.472521			0.8215		0.627424				0.722871	0.655734	0.602208	0.55174	0.705561	0.538556
	0.608132	0.635173	0.562697			0.674887		0.654271				0.454644	0.580832	0.370209	0.516169	0.568914	0.398978
	0.806648	0.749434	0.560008			0.186931		0.707945				0.653265	0.350393	0.462448	0.651114	0.53547	0
	0.800597	0.770389	0.620865			0		0.596372				0.594114	0.450366	0.545366	0.673574	0.65077	0
	0.815625	0.754857	0.604567			0.498683		0.725474				0.601456	0.63399	0.378855	0.690923	0.642954	0.56882
	0.722321	0.706039	0.775343			0.296859		0.642431				0.564331	0.169306	0.414532	0.701906	0.519774	0.638524
	0.795669	0.760563	0.711824			0.426895		0.672859				0.614127	0	0.195882	0.561115	0.64038	0.543775
	0.687552	0.700942	0.681509			0		0.721641				0.525301	0.478209	0.643708	0.551182	0.446901	0.591457
	0.590622	0.557341	0.653646			0.666882		0.387882				0.633598	0.397733	0.703462	0.592458	0.747757	0.425997
	0.440371	0.736264	0.370545			0.647505		0.57076				0.504445	0.441165	0.720715	0.696794	0.635558	0.357154
	0.733838	0.679188	0.194222			0.672365		0.317965				0.440973	0.25066	0.679917	0.571252	0.589822	0.495867
	0.412024	0.727963	0.442188			0.581959		0.393025				0	0	0.727257	0.650116	0.536906	0.568677
	0.562616	0.773089	0.335			0.625726		0.256434				0.596322	0.522673	0.595132	0.779883	0.646952	0.438882
	0.289662	0.711214	0.429026			0.716206		0.337971				0.330204	0.635173	0.568769	0.666608	0.641174	0.627523
	0.642016	0.660923	0.670273			0.744909		0.110751				0.411939	0.770389	0.29103	0.577653	0.512932	0.704091
	0.37635	0.706506	0.510406			0.0739964		0.538011				0.662188	0.754857	0.448424	0.590742	0.587317	0.621544
	0.518091	0.450921	0.635767			0.41917		0.493513				0.573102	0.706039	0.46966	0.708425	0.495701	0.496849
	0.590455	0.498183	0.567769			0		0.43481				0.404029	0.760563	0.399198	0.663639	6.99139e-13	0.573441
	0.581441	0.440516	0.698737			0.593344		0.374812				0.567394	0.679188	0	0.717248	0.251467	0.64219
	0	0.29665	0.753414			0.559118		0.559783				0.453576	0.727963	0.305816	0.670204	0.370809	0.737418
	0.602208	0.316384	0.737499			0		0.37763				0.34781	0.773089	0.669874	0.672844	0.540551	0.54508
	0.370209	0.353247	0.597872			0		0.570776				0.400167	0.711214	0.314973	0.65516	0.402878	0.679377
	0.462448	0.32182	0.679869			0.578779		0.618004				0.133885	0.660923	0.570812	0.541998	0.300081	0.623616
	0.545366	0.580443	0.724613			0.646982		0.531841				0	0.706506	0.368417	0.756946	0	0.642427
	0.378855	0.716622	0.556409			0.654075		0.538115				0.310614	0.450921	0.473878	0.712614	0.2688	0.603943
	0.414532	0.734248	0			0.249986		0.678897				0.487698	0.498183	0.687563	0.488978	0.356576	0.66859
	0.195882	0.700198	0.384399			0		0.595195				0.335005	0.440516	0.641811	0.205294	0.353703	0.741846
	0.643708	0.718266	0.344538			0.555206		0.537657				0.426508	0.29665	0.690815	0.218081	0.294903	0.639078
	0.703462	0.732907	0.622988			0.729972		0.699153				0.543542	0.316384	0.656251	0.573108	0.446111	0.554177
	0.720715	0.725791	0			0.607159		0.739342				0.620882	0.353247	0.671785	0.469145	0.376383	0.141065
	0.679917	0.693806	0.644012			0.60976		0.745787				0.548965	0.32182	0.593445	0.329873	0.467584	0
	0.727257	0.697694	0.670282			0.610184		0.803167				0.438912	0.580443	0.570667	0.120608	0.314524	0.51549
	0.595132	0.726339	0.777865			0.658943		0.740705				0.53922	0.734248	0.41991	0.593944	0.381748	0.257167
	0.568769	0.621982	0.785932			0.70097		0.614039				0.629289	0.700198	0.393132	0.353399	0.518998	0.0763757
	0.29103	0.663379	0.677926			0.527955		0.558826				0.3538	0.718266	0	0.227427	0.416423	0.358427
	0.448424	0.609209	0.609775			0.597684		0.599206				0.6231	0.732907	0.354306	0.596819	0.503899	0.355641
	0.46966	0.597655	0.379188			0.372125		0.374014				0.380298	0.726339	0.303771	0.548632	0.515151	0.404045
	0.399198	0.538892	0.267851			0		0.373427				0.572875	0.621982	0.616141	0.647806	0	0.100214
	0	0.336929	0.348888			0.375671		0.239617				0.494603	0.663379	0.286335	0.452388	0.412921	0.332293
	0.305816	0.262953	0.11182			0.545638		0.516189				0.333463	0.609209	0.282415	0.450913	0.372081	0.206589
	0.669874	0.216652	0.213958			0.765123		0.470657				0.27742	0.597655	0.369832	0.664218	0.390891	2.49372e-12
	0.314973	0.201586	7.05704e-12			0.678746		0.405651				0.668401	0.538892	0.485023	0.51071	0.420534	0.302505
	0.570812	0	0.542222			0.715318		0.573294				0.39609	0.474302	0.447175	0.566442	0.23788	0.33596
	0.368417	0.48011	0.566309			0.683986		0.727908				0.195126	0.485446	0	0.180191	0.347027	0.167228
	0.473878	0.735969	0.481377			0.669647		0.749036				0.467278	0.415885	0.340285	0.614091	0.490803	0.438836
	0.687563	0.725723	0.0132233			0.653841		0.7531				0.519333	8.83997e-13	0	0.480198	0.206147	0.551986
	0.641811	0.718557	0.604979			0.692895		0.822591				0.390637	0	0.439871	0.527516	0.37704	0.331066
	0.690815	0.389525	0.661372			0		0.813466				0.488939	0.570439	0.55874	0.606408	0.245307	0.288807
	0.656251	0.761369	0.670059			0.552767		0.705322				0.640122	0.541098	0.503563	0.461524	0.541509	0.47589
	0.671785	0.647026	0.516206			0.423808		0.707866				0.481613	0.409271	0.399843	0.529012	0.605998	0.503759
	0.593445	0.553106	0.398967			0.399188		0				0.331762	0.661578	0.492423	0.586709	0.614327	0.631575
	0.570667	0.625296	0.499325			0.641051		0.183095				0.394797	0.700484	0.460177	0.416173	0.264664	0.573752
	0.41991	0.506417	0.347041			0.636865		0.21985				0.726762	0.758022	0.289638	0.779558	0.543582	0.618282
	0.393132	0.538404	0.392829			0.526981		0.542704				0.645648	0.711913	0.573756	0.727777	0.56211	0.554739
	0	0.142121	0.165289			0.629038		0.353429				0.269888	0.766264	0.364915	0.56185	0.699642	0.551545
	0.354306	0.223544	0.364156			0.509096		4.55934e-14				0.411516	0.757675	0.470381	0.48859	0.578068	0.511272
	0.303771	0.43319	0.616813			0.414654		1.49108e-13					0.767248	0.196059	0.791418	0.421343	0.474668
	0.616141	0.512059	0.500563			0		0.668293					0.553366	0.346865	0.810753	0.537853	0.505614
	0.286335	0.527738	0.536793			0		0.582775					0.758601	0.582995	0.797285	0.443625	0.585772
	0.282415	0.598772	0.331911			0.201069		0.68815					0.652489	0.335611	0.832604	0.533107	0.584865
	0.369832	0.550609	0.214094			0.557759		0.614778					0.681984	0.547153	0.77735	0.514989	0.589817
	0.485023	0.624854	0.50596			0.580192		0.561637					0.337971	4.6968e-10	0.780544	0.537222	0.586075
	0.447175	0.518141	0.282816			0.413334		0.289469					0.493513	0.366417	0.703795	0.395115	0.573742
	0	0.286969	0.478373			0.437249		0.226128					0.374812	0.534824	0.790848	0.542133	0.504716
	0.340285	0.618434	0.479547			0.532807		0.632047					0.559783	0.165433	0.469595	0.492526	0.628752
	0	0.59219	0.423791			0.458195		0.497543					0.37763	0.223488	0.0364716	0.148929	0.35265
	0.439871	0.662187	0.292255			0.625025		0.652588					0.531841	0.481205	0.576454	0.614855	0.68078
	0.55874	0.521469	0.643426			0.250498		0.575434					0.538115	0	0.564885	0.613428	0.566031
	0.503563	0.550753	0.217755			0.594472		0.743929					0.595195	0.418384	0.374831	0.129652	0.729651
	0.399843	0.725131	0.550423			0.313981		0.752104					0.537657	1.99501e-14	0.456445	0.450474	0.363278
	0.492423	0.5	0.652814			0.715645		0.828239					0.739342	0	0	0.675313	0.573226
	0.460177	0.628257	0.44653			0.700873		0.836537					0.740705	0	0.300253	0.77838	0.719245
	0.289638	0.560896	0.251081			0.727665		0.859609					0.614039	0	0	0.67402	0.650982
	0.573756	0.493961	0.226831			0.788525		0.784822					0.183095	0.215681	0	0.387208	0.669012
	0.364915	0.754536	0.397657			0		0.846401					0.542704	0	0.54713	0.55977	0.603831
	0.470381	0.674146	0.612458			0.763645		0.648188					0.353429	0.531837	0.517031	0.689092	0.664116
	0.196059	0.571814	0.502671			0.608467		0.727322					4.55934e-14	0.381975	0.466831	0.688124	0.554216
	0.346865	0.615903	0			0.65659		0.318285					1.49108e-13	0.260965	0.408434	0.471789	0
	0.582995	0.729907	0.614495			0.780555		0.431466					0.668293	0.239224	0.663315	0.478747	0.271183
	0.335611	0.695267	0.733362			0.798152		0.349715					0.68815	0.5187	0.426579	0.336043	0.461338
	0.547153	0.682814	0.610594			0.686845		0.535248					0.614778	0.258953	0.515862	0.379727	0.186954
	4.6968e-10	0.644434	0.671491			0.843591		0.656682					0.561637	0.390596	0.516781	0.349162	0.0385332
	0.366417	0.643302	0.665579			0.714592		0.50023					0.289469	0.522564	0.463997	0.584715	0.223373
	0.534824	0.567649	0.563336			0.710255		0.258723					0.226128	0.374686	0.49177	0.372087	4.92774e-14
	0.165433	0.564719	0.368146			0.735588		0.220079					0.632047	0.416359	0.626978	0.495828	0.180248
	0.223488	0.686668	0.215695			0.653022		0.592731					0.497543	0.504114	0.482543	0.414041	0.0268258
	0.481205	0.780271	0.474435			0.641842		0.570697					0.652588	0.432834	0.506692	0	0.197063
	0	0.737194	0.493738			0.653684		0					0.575434	0.347769	0.566813	0	0.307557
	0.418384	0.554823	1.69246e-12			0.431039		0.54077					0.752104	0	0.636517	0.33402	0.191879
	1.99501e-14	0.255205	0.496456			0.689808		0.539865					0.859609	0.524802	0.350575	0.143477	0.341658
	0	0.561364	0.478516			0.735038		0.629621					0.784822	0.337907	0.727187	0.236363	0.388844
	0	0.526365	0.34774			0.642086		0.420829					0.648188	0.197387	0.122589	0.603441	0
	0	0.63917	0.672562			0.808982		0.636323					0.727322	0.156523	0.673049	0.303773	0.180941
	0.215681	0.315131	0.710723			0.673787		0.536898					0.318285	0.494357	0.776708	0.387991	0.448998
	0	0.557387	0.543264			0.614127		0.780331					0.431466	0.387013	0	0.471495	0.260359
	0.531837	0.640075	0.775885			0.525301		0.834775					0.349715	0.421273	0.554898	0.472517	0.0670207
	0.381975	0.636526	0.715229			0		0.834134					0.656682	0	0.552674	0.41801	0.180852
	0.260965	0.692165	0.560098			0.648502		0.833359					0.50023	0.43159	0.578946	0.542931	0.211131
	0.239224	0	0.201677			0.633598		0.83414					0.258723	0.453548	0.502605	0.440486	0.500838
	0.5187	0.168216	0.443214			0.547811		0.833418					0.220079	0.52577	0.549037	0.513993	0.597083
	0.258953	0	0.500415			0.504445		0.78927					0.570697	0.548036	0.708322	0.424833	0.464678
	0.390596	0.234701	0.416503			0.440973		0.683769					0.54077	0.324731	0.571643	0.358163	0.604397
	0.522564	0.523175	0.591651			0.412448		0.77088					0.539865	0.418385	0.616674	0.383027	0.701275
	0.374686	0.558585	0.702052			0.667578		0.251482					0.629621	0.142352	0.684935	0.366163	0.58473
	0.416359	0.349238	0.632911			0		0.579053					0.420829	0.233522	0.57279	0.152611	0.565647
	0.504114	0.317201	0.446799			0.588659		0.513018					0.636323	0	0.647816	0.309635	0.692895
	0.432834	0.368351	0.481605			0.60978		0.309043					0.536898	0.128586	0.746736	0.282849	0.652864
	0.347769	0	0.467617			0.596322		3.27452e-10					0.834775	0.424577	0.237319	0.301902	0.51404
	0	0.364111	0.313844			0.494776		0					0.83414	0	0	0.472738	0.510655
	0.524802	0.239033	0.706902			0.330204		0.47907					0.833418	0.342284	0.160153	0.616536	0.569544
	0.337907	0.440791	0.282057			0.411939		0.713478					0.683769	0.326426	0.423497	0.629151	0.553474
	0.197387	0	0.595602			0.366764		0.744245					0.77088	0.136996	0.379781	0.659148	0.636706
	0.156523	0	0.564891			0.590508		0.800524					0	0.163189	0.337192	0.596719	0.563391
	0.494357	0.437718	0.539236			0		0.807173					0.447236	0	0.517972	0.582235	0.597356
	0.387013	0.269228	0.595735			0.44997		0.790687					0.149956	0.271837	0	0.602406	0.19242
	0.421273	0.594114	0.615298			0.453576		0.805					0.152742	0.307472	0.616444	0.585422	0.501407
	0	0.601456	0.559009			0.34781		0.814349					0.446587	0.51812	0.45352	0.413263	0.552395
	0.43159	0.564331	0.588745			0.400167		0.256665					0.546768	0.517667	0.482212	0.332932	0.578956
	0.453548	0.576996	0.606299			0.332094		0.77454					0.696144	0.490764	0.368866	0.43401	0.201004
	0.52577	0.228825	0.558661			0		0					0.60204	0.0655986	0.491886	0.5191	0.530543
	0.548036	0.346269	0.502179			0.530637		0.447236					0.53677	0.592895	0.409118	0.381788	0.219264
	0.324731	0.255361	0.584891			0.0894316		0.149956					0.305209	0.583336	0.77744	0.174462	0.157301
	0.418385	0.174876	0.687908			0.333728		0.152742					0.245267	0.552945	0.495556	0.55713	0.52097
	0.142352	0.501832	0.620935			0.432333		0.446587					0.594371	0.561035	0.586785	0.548565	0
	0.233522	0.134468	0.651918			0.383651		0.546768					0.518733	0.235497	0.525734	0.610511	0.308171
	0	0.261388	0.113372			0.353402		0.670551					0.675523	0.63314	0.684475	0.541756	0.308204
	0.128586	0	0.203849			0.361667		0.696144					0.661161	0.673121	0.747302	0.328327	0
	0.424577	0	0.527701			0.520137		0.60204					0.800999	0.577724	0.646771	0.519405	0.238434
	0.140688	0.416165	0.578527			0.0971101		0.53677					0.840114	0.633011	0.732139	0.327493	0.376532
	0.499719	0.514748	0.758152			0.440497		0.305209					0.822627	0.547412	0.671024	0.45923	0.400885
	0.388104	0.337639	0.539131			0.6231		0.245267					0.742054	0.650633	0.598305	0.0741208	0.528054
	0.617487	0.413342	0.739401			0.270942		0.594371					0.783267	0.274433	0.735565	0.523862	0.051857
	0.563655	0.38993	0			0.468755		0.518733					0.427946	0.394237	0.154023	0.336803	0.0256705
	0.307947	0.292983	0.682765			0.464953		0.675523					0.494056	0.44963	0.12525	0.226677	0.561066
	0.590657	0.488809	0.733839			0.417514		0.661161					0.368248	0.541581	0.516388	0.288243	0.359393
	0.678333	0.291585	0.512378			0.380298		0.638736					0.364104	0	0.208248	0.324337	0
	0.635075	0.351859	0			0.274679		0.800999					0.472876	0.317355	0.545146	0.327806	0.198195
	0	0.160572	0.606144			0.572875		0.79126					0.408039	0.588941	0.48317	0.295362	0.351854
	0.226199	0.207407	0.636444			0.618552		0.821831					0.386512	0.365761	0.313205	0.422577	0.308028
	0.45249	0.405249	2.36679e-12			0.323641		0.840114					0.287407	0.462752	0.48667	0.46258	0
	0.379712	0.182147	0.203292			6.98019e-13		0.822627					4.91327e-12	0.550581	0.28084	0.428147	0.193613
	0.424332	0	0.329318			0.399405		0.850004					0.463722	0.565904	0.313693	0.422764	0.102944
	0.319649	0.184564	0.434267			0.460401		0.742054					0.468557	0.637117	0.291862	0.541515	0.634095
	0.488565	0.196382	0			0		0.783267					0	0.666184	0.107095	0.541754	0.657221
	0.511062	0.328198	0.384473			0.286327		0.427946					0.495156	0.612653	0.451971	0.358357	0.643649
	0.470899	0.990641	0.420693			0.339757		0.494056					0.551984	0.514352	0.622134	0.648061	0.603093
	0.481072	0	0			0		0.504865					0.627668	0.554156	0.393493	0.468952	0.615863
	0.491281	0	0.465115			0.352152		0.446332					0.694294	0.539759	6.08394e-12	0.643142	0.590202
	0.428011	0.207854	0.605456			0		0.260701					0.616333	0.367065	0.579872	0.383209	0.627859
	0.681479	0	0.226567			0.584219		0.524312					0.701891	0.333749	0.549843	0.420749	0.57346
	0.716898	0.122382	0.218334			0.60357		0					0.379483	0.375124	0.15856	0.457785	0.644094
	0.782871	0	0.265892			0.604047		0.623836					0.297229	0.397275	0.533414	0.583774	0.536301
	0.744228	0.195223	0.453483			0.611433		0.493083					0.379658	0.262191	0.585413	0.52818	0.668501
	0.701788	0.378309	0.513691			0		0.287409					0.26522	0.470493	0.506603	0.485431	0.603821
	0.776088	0.391002	0.662188			0.4886		0.410169					0.60444	0.51431	0.589402	0.702252	0.675064
	0.63952	0	0.573102			0.408444		0.527925					0.606228	0.540284	0.506912	0.617705	0.558731
	0.478188	0	0.623682			0.405047		0.692482					0.339541	0.622672	0.819395	0.579421	0.66812
	0.675017	0.20657	0.537333			0.3772		0.668453					0.331921	0.639164	0.63863	0.620435	0.586112
	0	0	0.595141			0.224234		0.644139					0.557982	0.583697	0.362915	0.655467	0.681977
	0.335157	0.396237	0			0.442809		0.668335					0.567769	0.509052	0.610263	0.496793	0.494585
	0.141961	0	0.362553			0.468386		0.267836					0.214436	0.669673	0.742553	0.444225	0.581905
	0.586013	0.157711	0.630655			0.390637		0.0453406					0.039701	0.559378	0.743868	0.568593	4.38346e-14
	0.583931	0.133885	0.588894			0.516934		0.492796					0.569122	0.547349	0.614529	0.516445	0.695481
	0.579	0	0.686575			0.420441		0.463741					0.61519	0.2626	0.779869	0.275476	0.498947
	0.559873	0	0.507217			0.611672		0.485525					0.566721	0.340903	0.698979	0.635231	0.538315
	0	0.389246	0.646995			0.678072		0.326075					0.617224	0.513096	0.470891	0.504745	0.672316
	0.376853	0.24811	0.38295			0.488939		0.556655					0.554632	0.461593	0.778709	0.504347	0.62326
	0	0.428645	0.404029			0.640122		0.66855					0.441532	0	0.528786	0.578518	0.371093
	0.408328	0.260056	0.567394			0.506963		0.630773					0.373764	0.356556	0.22992	0.568135	0.604269
	0.153021	0.476845	0.731184			0.507808		0.696257					0	0.352156	0.602248	0.754095	0.617733
	0.500802	0.3538	0.478015			0.609299		0.736702					0.49969	0.533591	0.23924	0.635344	0.728802
	0.399413	0	0.316416			0.390775		0.826285					0.201839	0.529173	0	0.645791	0.647097
	0.34893	0.482343	0.464754			0		0.834932					0.170679	0.722613	0	0.62241	0.553491
	0.331993	0.641858	0.472025			0		0.829466					0.192704	0.704582	0.501107	0.570763	0.730215
	0	0.452589	0			0		0.81227					0.472521	0.62842	0	0.283586	0.710124
	0	0.579114	0			0.148938		0.833272					0.620865	0.707243	0.560785	0.615099	0.590277
	0.579462	0.643378	0.285359			0		0.677472					0.604567	0.497342	0.464383	0.553041	0.50675
	0.482837	0.486334	0.431415			0.32608		0.749067					0.681509	0.430475	0.446724	0.459712	0.674332
	0	0.464101	0.357478			0.373313		0.203606					0.244088	0.355295	0.510439	0.362364	0.627105
	0.453317	0.281954	0.529038			0.536539		6.78462e-13					7.74842e-16	0.256431	0.525054	0.532052	0.704549
	0.427932	0.490455	0.400565			0.576116		0					0	0.292823	0.595318	0.484481	0.537676
	0.390795	0.599708	0.433733			0.432609		0					0.397601	0.149612	0.484849	0.401882	0.651391
	0.483938	0.337006	0.328604			0.608293		0.44801					0	0.28782	0.417939	0.566714	0.673574
	0.4951	0.545185	0.400314			0.31826		0.610766					0.541892	0.454871	0.500319	0.625611	0.568833
	0.300783	0.320807	0.267055			0.286477		0.637502					0.0689591	0.551867	0.392236	0.470462	0.474881
	0.537108	0.324614	0.432755			0.473783		0.694043					0.337821	0.370169	0.481838	0.406176	0.641366
	0.615687	0.457582	0.453618			0		0.716004					0.42076	0.593447	0.396493	0.248162	0.690829
	0.663431	0.310066	0.459953			0.286903		0.744657					0.72138	0.644342	0.517029	0.471418	0.609223
	0.638259	0.682705	0.34166			0.362621		0.666203					0.643527	0.613992	0.515985	0.364133	0.614168
	0.566367	0.331632	0.310614			0.369396		0.655672					0.704702	0.452881	0.591168	0.553906	0.673946
	0.495671	0.531709	0.487698			0.0939927		0.705952					0.418084	0.672792	0.619018	0	0.628469
	0	0.404283	0.434936			0.286273		0.193261					0.729235	0.549578	0.494723	0.324189	0.628956
	0.229983	0.41668	0.240017			0.607587		0.456396					0.731469	0.577796	0.584273	0.518288	0.597001
	0.495897	0.388104	0			0.54095		0.382474					0.749258	0.432234	0.558263	0.413684	0.613762
	0	0.318241	0.335005			0.595157		0.522861					0.658307	0	0.696791	0.505258	0.659731
	0.209933	0.392497	0.508047			0.513484		0.56758					0.8215	0.219532	0.712257	0.299904	0.429805
	0.312178	0.252775	0.591276			0.554078		0.640889					0.674887	0.451502	0.727176	0.506687	0.59492
	0	0.292499	0.405024			0.440312		0.648372					0.331911	0.436467	0.644734	0	0.41567
	0.284099	0.376598	0.625036			0.51539		0.715215					0.50596	0	0	0.307585	0.353539
	4.89038e-13	0.412592	0			0.390584		0.709428					0.282816	0	0.558594	0.343837	0.57611
	0.301025	0.181343	0.426508			0.406294		0.551344					0.478373	0.123632	0.583049	0.275373	0.627991
	0	0.453755	0.543542			0.467241		0.767199					0.292255	0.402909	0.465541	0.50131	0.638538
	0	0.425071	0.514887			0.606454		0.689218					0.643426	0.387647	0.615487	0.439293	0.691644
	0.347651	0.253815	0.304442			0.616585		0.675848					0.368146	0.43793	0.49833	0.543276	0.492239
	0.496899	5.46429e-14	0.39328			0.587264		0.761149					0.215695	0.676873	0.649512	0.537773	0.6597
	0.457872	0	0.597431			0.583663		0.24101					0.474435	0.674727	0.681455	0.525684	0.485779
	0.52169	0.125872	0.446453			0.228567		0.464001					0.496456	0.590573	0.581583	0.501703	0.685321
	0.577043	0.274344	0.548693			0.441766		0.210486					0.478516	0.24838	0.654602	0.542747	0.275325
	0.358404	0	0.331922			0.587214		0.483993					0.710723	0.111912	0.586629	0	0.49009
	0.2678	0	0.361893			0		0.524629					0.775885	0.227699	0.689571	0.379665	0.426814
	0.233502	0.253506	0.620882			0.450013		0.556959					0.715229	0.321326	0.427053	0.112467	0.735629
	0.65342	0.239037	0.548965			0.395148		0.471952					0.560098	0.386269	0	0.528901	0.553884
	0.236574	0	0.362817			0.642679		0.618188					0.21078	0	0.555057	0.274287	0.711472
	0.526078	0.378465	0			0.534989		0.233949					0.325062	0.417134	0.559537	0.412184	0
	0.631564	0.295702	0.438912			0.547054		0.420667					0.267311	0.350755	0.559238	0.501216	0.45489
	0.677404	0	0.438897			0.569061		0.48282					0.66714	0.305734	0.307901	0.39654	0.700796
	0.474218		0.53922			0		0.447816					0.563694	0.2262	0.622598	0.533579	0.636862
	0.699908		0.629289			0.297112		0					0.338657	0.339146	0.593655	0.400914	0.617147
	0.265846		0.519601			0.578022		0.405					0.410841	0.207659	0.671179	0.289106	0.668098
	0.413524		0			0		0.384903					0.274066	0.193602	0.645518	0.452035	0.665162
	0.67945		3.38969e-13			0.362035		0.58054					0.57464	0.464744	0.601787	0.631361	0.651617
	0.608493		0.297556			0.208871		0.21078					0.260503	0.567234	0.458481	0.47993	0.611774
	0.483696		0.135371			0.249344		0.325062					0.688684	0.565599	0.343184	0.577353	0.532561
	0.636974		0.413025			0.668774		0.524886					0.312544	0.545943	0.463174	0.623708	0.461363
	0.470883		0.205297			0.610451		0.531076					0	0.633922	0.519093	0.483781	0.440012
	0.724865		0.285987			0.726762		0.623083					0.230504	0.571542	0.58922	0.55735	0.336317
	0.653265		0			0.645648		0.267311					0.742635	0.666336	0.34705	0.641662	0.461585
	0.503789		0.267539			0.276142		0.66714					0	0.584587	0.642282	0.642736	0.296206
	0.547733		0			0.534027		0.563694					0.677729	0.607868	0.504876	0.524846	0.488932
	0.664027		0.509762			0.526779		0					0.302504	0.235944	0.616474	0.175436	0.4048
	0.573364		0.421115			0.577151		0					0.225882	0	0.430094	0.45868	0.711165
	0.457519		0.474679			1.87958e-12		0					0.39371	0	0.628792	0.401074	0.517933
	0.359019		0.195013			0.55581		0.406313					0.399188	0.0852402	0.671458	0.588318	0.332837
	0		0.416604			0.609605		0.338003					0.636865	0.428625	0.565796	0.497267	0.718277
	0.423211		0.551685			0.651223		0.435786					0	0.593322	0.678421	0.57794	0.674155
	0.418918		0			0.437785		0.440302					0.567114	0.541928	0.701996	0.297221	0.657739
	0.399168		0.52083			0.300484		0.368977					0.559009	0.286139	0.704774	0	0.623697
	0.455136		0			0.583517		0.355792					0.606299	0.317203	0.626175	0.482583	0.723612
	0		0.38508			0.515509		0.367369					0.558661	0.465792	0.671526	0.533978	0.685357
	0.45708		0			0.480717		0.568874					0.620935	0.429271	0.592419	0.376435	0.788111
	0.357789		0.481613			0.541532		0.266587					0.413334	0.577566	0.590772	0.440177	0.645173
	0.357373		0.331762			0.569537		0.237704					0.437249	0.567143	0.671596	0.421449	0.555877
	0.292347		0.378756			0.649159		0.132499					0.675518	0.149398	0.559993	0.515901	0.619313
	0.212952		4.85105e-14			0.314633		0.260503					0.646929	0.304232	0.359306	0.50507	0.679957
	0.396621		0.310873			0		0.688684					0.46523	0	0.667805	0.566173	0.640101
	0.363454		0.558382			0		0.752111					0.203849	0.297913	0.536128	0.232105	0.748813
	0		0.605525			0.663063		0.312544					0.578527	0.438185	0.556943	0.499815	0.507199
	0.431582		0.429286			0.269888		0					0.369882	0.521795	0.475762	0	0.543855
	0.506657		0.562668			0.43479		0.230504					0.503789	0.416744	0.566247	0.732189	0.699762
	0.535002		0.705567			0.515383		0.742635					0.547733	0.616525	0.305033	0.629724	0.514597
	0.565244		0.36599			0.611826		0					0.664027	0.56228	0.438197	0.661881	0.468104
	0.337802		0.161093			0.555569		0.677729					0.573364	0.237722	0.567205	0.781631	0.680112
	0.462748		0.1819			0.724671		0.710743					0.457519	0.225006	0.527585	0.614389	0.184964
	0.467813		0.280605			0.497536		0.302504					0.359019	0	0.269547	0.67918	0.266362
	0.283542		0.47672			0		0.225882					0	0.242706	0.617047	0.718577	0.294559
	0.438403		0.479022			0.564958		0.39371					0.423211	0.4291	0.529748	0.613088	0.611495
	0.446132		0.54777					0.600798					0.418918	0.20707	0	0.484999	0.505962
	0.514018		0.273073					0.658181					0.399168	0.192946	0	0	0
	0.416789		0.34169					0					0.455136	0.218484	0.361497	0.463061	0.620097
	0.445329		0.505465					0.156167					0	0.257147	0.533733	0.622405	0.584985
	0.523902		0.374511					8.86813e-14					0.45708	0.198722	0.620349	0.557904	0.474036
	0.306853		0.38521					0.540144					0.357789	0.298577	0.51313	0.553901	0.323492
	0.326785		0.321118					0.585252					0.357373	0.694117	0.564033	0.757113	0.692264
	0.44113		0.00110222					0.675518					0.292347	0.747761	0.547327	0.657829	0.52321
	0.392363		0.484007					0.646929					0.212952	0.713044	0.426444	0.707417	0.670784
	0.243748		0					0.46523					0.396621	0.636821	0.496301	0.602801	0.548751
	0.06348		0.453745					0.5907					0.363454	0.723683	0.675795	0.641395	0.503841
	0		0.234698					0.551864					0	0.612222	0.639371	0.536937	0.647948
	0.569559		0.498533					0.420107					0.431582	0.516131	0.65308	0.256693	0.573794
	0.398555		0.436084					0.28367					0.506657	0.73718	0.697554	0.54792	0.636397
	0.522501		0.302102					0.320252					0.535002	0.633079	0.330995	0.386387	0.69061
	0.267988		0.490376					0.288007					0.565244	0.640843	0.667646	0.495884	0.561807
	0.307529		0.428927					0.609816					0.337802	0.578512	0.579894	0.691498	0.573923
	0		0.529121					0.391112					0.462748	0.515547	0.311297	0.433992	0.528857
	0.214398		0.369565					0.640943					0.467813	0.418518	0.670294	0.468451	0.29956
	0.422113		0.514647					0.55361					0.283542	0.569026	0.381922	0.691223	0.386476
	0.420683		0.196075					0.243866					0.438403	0.149652	0	0.670308	0.333296
	0.3477		0.541969					0.341233					0.446132	0.287946	0	0.342157	0.364187
	0.309589		0					0					0.514018	0.362132	0.447595	0.651457	0.426797
	0.36692		0.633408					0					0.416789	0	0.561199	0.405577	0.5556
	0.321135		0.315717					0.225348					0.445329	0.220172	0.560232	0.702554	0.47332
	0.119756		0.301986					0.289196					0.523902	0.361906	0.669987	0.623314	0.649099
	0.453701		0.480618					0.310884					0.306853	0.17918	0.62318	0.654653	0.598869
	0.456673		0.294112					0.326914					0.326785	0.0937664	0.756703	0.589566	0.570875
	0.042707		0.502585					0.495832					0.44113	0.4432	0.582508	0.480161	0.519835
	0		0.623882					0.466965					0.392363	0.489923	0.667223	0.71575	0.643321
	2.33216e-13		0.35304					0.614336					0.243748	0.383916	0.7801	0.708615	0.471561
	0.363689		0.330069					0.339427					0.06348	0.278672	0.788028	0.427832	0.60994
	0.489771		0.310973					0.428241					0	0.225233	0.81972	0	0.373391
	0.625606		0					0.231053					0.569559	0.523677	0.718307	0.510597	0.388027
	0.631712		0.310235					0.477404					0.440791	0.440879	0.774733	0.554394	0.627802
	0.313065		0.264866					0					0	0.382128	0.377438	0.481399	0.323591
	0.628284		0.465817					0.471631					0	0.381867	0.430915	0.698958	0.257142
	0.371562		0.615616					0.502886					0.437718	0.25621	0.4777	0.632371	0.354112
	0.380002		0					0.416834					0.269228	0.285193	0.398555	0.575609	0.358022
	0.197786		0.28984					0.435154					0.576996	0.47057	0.117582	0.622532	0
	0.297046		0.36664					0.48741					0.228825	0.227791	0.484279	0.427991	0.288407
	0.534058		0.425625					0.673331					0.346269	0.416192	0.497726	0.631167	0.530048
	0.440725		0.725644					0.576081					0.255361	0.281017	0.434877	0.557391	0.199843
	0.457945		0.361584					0.634136					0.174876	0.415585	0.491307	0.486169	0.572826
	0.457092		0.300628					0.607195					0.501832	0.404572	0.590059	0.316771	0.379517
	0.564842		0.382777					0.590273					0	0.359823	0.713398	0.462104	0.514925
	0.378336		0					0.61084					0.648502	0.534306	0.514817	0.551017	0.502928
	0.486253		0.514012					0.56957					0.547811	0	0.671012	0.391532	0.447591
	0.464226		0.470623					0.479704					0.412448	3.45852e-16	0.573433	0.28776	0.378841
	0.344911		0.592598					0.63947					0.667578	0.0538843	0.415867	0.248085	0.664084
	0.381611		0.148192					0.395464					0.588659	0.581194	0.560679	0.464474	0.519859
	0.668617		0.360182					0.59415					0.60978	0.613706	0.7543	0.216861	0.68814
	0		0.396881					0.521709					0.494776	0.419491	0.724284	0.461012	0.532892
	0.569097		0.411516					0					0.366764	0.283207	0.686138	0	0.430075
	0.603535		0.768107					0.624769					0.590508	0.30415	0.610562	0.372818	0.673959
	0.628613		0.394284					0.374972					0.513691	0.247123	0.403375	0.586654	0.590904
	0.462939		0.219511					0.344383					0.623682	0	0.766926	0.205045	0.706913
	0.66214							0.347924					0.537333	0	0.686098	0.600003	0.554548
	0.402541							0.345425					0.595141	0	0.674111	0.206682	0.653178
	0.542997							0.647304					0	0.171293	0.670347	0.161058	0.585581
	0.724809							0.62097					0.362553	0.275781	0.597815	0.181633	0
	0.559267							0.539633					0.630655	0.323363	0.499644	0	0
	0.485009							0.455675					0.588894	0.671967	0.368346	0.441943	0.351201
	0.359016							0.495431					0.686575	0.734898	0.555652	0.616075	0.355568
	0.493173							0.388036					0.507217	0.655812	0.596003	0.370046	0.249377
	0.616614							0.47478					0.646995	0.611319	0.426974	0.585574	0.285628
	0.759187							0.488605					0.38295	0.695539	0.613204	0.625321	0.404147
	0.0258035							0.525773					0.731184	0.362928	0.701746	0.584186	0.550938
	0.620349							0.649376					0.478015	0.637345	0.732634	0.597271	0
	0.302093							0.274121					0.59664	0.646595	0	0.624945	0.488567
	0.571043							0.286981					0.537295	0.617905	0.300424	0.364318	0.524793
	0.53852							0.114602					0	0.636219	0.802091	1.98338e-11	0.658046
	0.556332							0.205881					0.44997	0.569645	0.753906	0.304345	0.673861
	0.375477							0.568671					0.332094	0.580935	0.566165	0.230949	0.526194
	0.55595							0.571851					0	0.58078	0.607564	0.575507	0.64428
	0.295217							0.312618					0.389246	0.589288	0.647631	0.623828	0.450727
	0.659724							0.50629					0.24811	0.563905	0.498028	0.453774	0.68811
	0.49051							0.476534					0.428645	0.447739	0.412472	0.610699	0.618938
	0.36294							0.380904					0.260056	0	0.644714	0.619964	0.523628
	0.299534							0.34988					0.476845	0.340348	0.508761	0.490331	0.43149
	0.467272							0.233426					0.434936	0	0.54447	0.569961	0.657964
	0.475255							0.703919					0.240017	0.336771	0.581575	0.576976	0.589251
	0.670421							0.538965					0	0	0.744569	0.629783	0.494709
	0.0579638							0.614558					0.508047	0.275322	0.621498	0	0.630572
	0.278232							0.549744					0.591276	0.449403	0.551868	0.552553	0.662713
	0.411059							0.60153					0.405024	0.680865	0.795736	0.556844	0.492724
	0.295552							0.248968					0.625036	0.698372	0.686174	0.472912	0.559312
	3.30582e-13							0.293114					0	0.715467	0.637114	0.497281	0
	0.542886							0.334996					0.514887	0.61532	0.520741	0.510202	0.637182
	0.331676							0.195275					0.304442	0.42656	0.61547	7.75727e-13	0.508022
	0.513576							0.625822					0.39328	0.369394	0.491669	0.209559	0.402729
	0.335359							0.166044					0.597431	0.615611	0.410219	0.657165	0.25107
	0.405153							0.618648					0.446453	0.434946	0.347158	0.614191	0.475917
	0.242117							0.588575					0.548693	0.669616	0.54761	0.567399	0.577101
	0.528543							0.277577					0.331922	0.514354	0.697733	0.542282	0.593486
	0.396293							0.561088					0.361893	0.467464	0	0.487782	0.445546
	0.302169							0.558665					0.362817	0.69934	0.769289	0	0
	0.207735							0					0	0.650441	0.719197	0.530587	0.53089
	0							0.383118					0.438897	0.752481	0.504449	0.313284	0.492829
	0.25186							0.438115					0.519601	0.480425	0.773024	0.594984	0.292255
	0.556541							1.24077e-13					0	0.276062	0.685632	0	0.532916
	0.394675							0					0	0	0.5347	0.544483	0.450701
	0.343226							0					0.482343	0.384128	0.483748	0.618177	0.493453
	1.23938e-12							0.226416					0.641858	0.331086	0.368151	0.658764	0.428499
	0.432613							0.392					0.452589	2.17423e-11	0.465862	0.766524	0
	0.432264							0.0549892					0.579114	0.334909	0.296175	0.730041	0.491309
	0.48131							0.313093					0.643378	0.487214	0.60084	0.802552	0.278915
	0.31845							0.649126					0.486334	0.267898	0.686149	0.795994	0.642102
	0.426458							0.616706					0.464101	0.312403	0.619937	0.784098	0.627094
	0.526257							0.307713					0.281954	0.34941	0.600696	0.765842	0.40588
	0.628478							1.17521e-12					0.490455	0.564517	0.53679	0.740509	0
	0.322546							0.276909					0.599708	0.445101	0.490942	0.753587	0.622094
	0.468692							0.36004					0.337006	0.717797	0.586817	0.769307	0.531058
	0.39573							0.250482					0.545185	0.691487	0.606019	0.721241	0.693079
	0.615994							0.380272					0.320807	0.56784	0.649787	0.788948	0.173147
	0.494749							0.230993					0.324614	0.306801	0.712666	0.771902	0.253609
	0.197234							0					0.457582	0.190757	0.625888	0.787173	0.174686
	0.335147							0.321325					0.440497	0.424933	0	0.773188	0.218709
	0.645643							0					0.270942	0.515777	0.501484	0.821573	0.225772
	0.249007							0.167691					0.468755	0.487331	0.753505	0.642583	0.411777
	0.295554							0.251944					0.464953	0.574389	0.788256	0.730297	0.545397
	8.36783e-12							0.291793					0.417514	0	0.594473	0.755074	0.590835
	0.405428							0.201594					0.274679	0.544198	0.628635	0.767376	0.508595
	0.495039							0.263064					0.618552	0.674468	0.443949	0.553127	0.419781
	0.349129							0.270126					0.323641	0.680395	0.588183	0.606555	0.509548
	0.319765							0.242595					6.98019e-13	0.64317	0.567457	0.639062	0.544461
	0							0					0	0.654071	0.489146	0.593354	0.563436
	0.343724							0.165094					0.309574	0.616095	0.691219	0.612324	0.434209
	0							0					0	0.774884	0.66772	0.692889	0.71991
	0.533216							0.226792					0.452296	0.757838	0.627567	0.752387	0.663927
	0.153206							0.309813					0.590373	0.621199	0.314799	0.443122	0.643817
	2.99959e-12							0					0.642191	0.668008	0.501536	0	0.441133
	0							0.494603					0.670855	0.45845	0.567314	0	0.519582
	0.576951							0.333463					0.578569	0.674692	0.491958	0.171612	0.523469
	0							0.309574					0.607218	0.140688	0.560689	0	0
	0							0					0.595156	0.499719	0.691118	0	0.412115
	0							0.27742					0.208231	0.388104	0.553276	0.366446	0.539428
	0.447773							0.452296					0.322209	0.617487	0.680119	0	0.587007
	0.216175							0.590373					0.240071	0.563655	0.65649	0.327926	0.490622
	0.399203							0.642191					0.263203	0.307947	0.462612	0.185773	0.267948
	0.534041							0.670855					0.651472	0.590657	0.507918	0.446926	0.534392
	0.0801046							0.578569					0.665797	0.678333	0.796137	0.413171	0.587349
	0.186441							0.607218					0.574675	0.130216	0.761955	0.287718	0.544921
	0.634206							0.668401					0	0.332101	0.671099	0.635764	0.456451
	0.564815							0.595156					0.177926	0.285582	0.64666	0.58833	0.24309
	0.270846							0.340393					0.428911	0.345188	0.624692	0.463161	0.191821
	0.206912							0.203923					0.54731	0.293141	0.665211	0.501171	0.512728
	0.537113							0.220461					0.571881	0.27063	0.606809	0.407934	0
	0.385784							0.296496					0.258459	0.336929	0.519482	0.330057	0.451371
	0.284253							0.494126					0.165742	0.262953	0.415626	0.43654	0.0911181
	0.537221							0.542554					0.641302	0.216652	0.485894	0.480363	0
	0.355085							0.39609					0.570368	0.201586	0.600506	0.357372	0
	0.477781							0.208231					0.541667	0	0.712714	0.438053	0.198994
	0							0.322209					0.324392	0.48011	0.634342	0.526447	0.566479
	0.307227							0.195126					0.578441	0.735969	0.552352	0.558877	0.574595
	0.237486							0.240071					0.405047	0.725723	0.229143	0.409735	0.244109
	0							0.263203					0.3772	0.718557	0.581354	0.412197	0.510841
	0.516959							0.651472					0.224234	0.389525	0.516769	0.486478	0.51602
	0							0.665797					0.442809	0.761369	0.53903	0.713133	0.566205
	0.336668							0.574675					0.468386	0.647026	0.588423	0.608427	0.592636
	0.16841							0					0.516934	0.553106	0.639944	0.635366	0.384585
	0.604141							0.177926					0.420441	0.625296	0.631465	0.706389	0.168162
	0.448696							0.428911					0.611672	0.506417	0.479836	0.650965	0.313433
	0.204542							0.54731					0.678072	0.538404	0.73419	0.630519	0.554196
	0							0.571881					0.506963	0.142121	0.698334	0.553506	0.395598
	0							0.467278					0.507808	0.223544	0.821561	0.685915	0.561452
	0.366235							0.258459					0.609299	0.43319	0.795493	0.591253	0.352551
	0.345473							0.165742					0.509762	0.512059	0.629961	0.468232	0.634776
	0.478145							0.641302					0.421115	0.527738	0.75516	0.600309	0.519733
	0							0.570368					0.474679	0.598772	0.497914	0.565545	0.502752
	0.562879							0.541667					0.195013	0.550609	0.530206	0.597763	0.50632
	0.547349							0.324392					0.416604	0.624854	0.567122	0.596532	0.482983
	0.38566							0.519333					0.551685	0.518141	0.694432	0.719363	0.410647
	0.387244							0.578441					0	0.286969	0.665288	0.692849	0.329341
	0.482637							0.363885					0.52083	0.618434	0.646499	0.699908	0.703767
	0.496654							0.24945					0	0.59219	0.538056	0.643802	0.646703
	0.662097							0.312566					0.38508	0.662187	0.393196	0.654364	0.356212
	0							0.14122					0	0.521469	0.55466	0.689745	0.724489
	0.179631							0.524709					0.378756	0.550753	0	0.596613	0.595318
	0.1613							0.260905					0.243104	0.725131	0.532074	0.658116	0.693494
	0.4255							0					0.185112	0.5	0.454118	0.587804	0.494194
	0.583871							0.189061					0.579644	0.628257	0.52808	0.548164	0.554538
	0.477686							0.545813					0.391356	0.560896	0.767683	0.571328	0.402348
	0							0.297453					0.249344	0.493961	0.429007	0.643274	0.428958
	0.281377							0.219923					0.668774	0.754536	0.702394	0.630688	0
	0							0.400098					0.610451	0.674146	0.419385	0.656302	0
	0.376444							0.121514					0.276142	0.571814	0.461675	0.33545	0.435311
	2.88042e-12							0.628856					0.534027	0.615903	0.691557	0	0.496414
	0							0.52072					4.93329e-11	0.729907	0.444517	0.31005	0.379252
	0.491977							0.601938					0.230177	0.695267	0.511714	0	0.421851
	0							0.619533					0.598487	0.682814	0.587318	0.228421	0.659366
	0.317835							0.602262					0.232926	0.644434	0.605333	0.537041	0.449769
	0.412077							0.520122					0.43479	0.643302	0.208285	0.491311	0.587975
	0							0.581483					0.515383	0.567649	0.568098	0.243269	0.574521
	0.346832							0.243104					0.611826	0.564719	0.361375	0.39534	0.562034
	0.598349							0.185112					0.768107	0.686668	0.650454	0.371171	0.443671
	0.533299							0.579644					0.555569	0.780271	0.432709	0.455077	0.43495
	0.569241							0.391356					0.724671	0.737194	0.531438	0.522977	0
	0.337722							0.394797					0.497536	0.554823	0.715649	0.40086	0.42113
								0					0.700676	0.255205	0.579921	0.409775	0.369101
								0.264977					0.394284	0.561364	0.680716	0	0.492362
								0.377425						0.526365	0.824226	0.514504	0.441148
								0						0.63917	0.787868	0.176835	0.499119
								0.113432						0.315131	0.82124	0.577582	0.368869
								0.211845						0.557387	0.402513	0.475042	0.533866
								0.429642						0.640075	0	0.553309	0.287305
								0.358346						0.636526	0.417715	0.311684	0.661095
								0.48631						0.692165	0.701261	0.523676	0.602179
								0.352019						0	0.468787	0.68191	0.33574
								0.165691						0.195717	0.503549	0.460028	0.46113
								0.388509						0	0.525882	0.50145	0.626166
								0.192297						0	0.484133	0.348319	0.561624
								0.289632						0.197426	0.252849	0.694455	0.649615
								0.524759						0.273861	0.528217	0.667719	0.429155
								0.430546						0.465265	0.571704	0.467694	0.451694
								0.491891						0.500741	0.377664	0.57141	0.267474
								0.340779						0	0.723695	0.75293	0.244559
								0.294064						0.549046	0.687555	0.587742	0.372967
								0.464729						0.5774	0.527161	0.30729	0.549965
								0.24866						0.403967	0.47636	0.67884	0.484484
								0.466883						0.244355	0.609368	0.680247	0.381996
								0.416957						0.583135	0.567491	0.530421	0.55903
								0.275048						0.472707	0.443092	0.70161	0.46886
								0.316339						0.534309	0.376006	0.68089	0.543816
								0						0.466407	0.235198	0.63918	0.495029
								0.379611						0.618184	0.411906	0.765552	0.450004
								0.486048						0.587102	0.593061	0.780737	0.468733
								0.399773						0.500484	0.736918	0.385723	0.506088
								0						0	0.730481	0.414323	0.483228
								4.69193e-10						0	0.765994	0.429569	0
								0.272816						0.216095	0.806993	0.275626	0.466205
								0.144784						0.172577	0.782065	0.433743	0.597944
								0.412068						0.200134	0.357329	0.309702	0.505453
								0						0.28999	0.76751	0.392494	0.528371
								0.168812						0.565711	0.680602	0.10433	0.5518
								0.475822						0.60791	0.62611	0.204491	0.54385
								0.24513						0.58282	0.295497	0.610713	0.437584
								0.685546						0.597384	0.590629	0.476195	0.660593
								0.685752						0.637944	0.142606	5.30162e-13	0.655679
								0.433965						0.592926	0.500293	0.483856	0.309662
								0.317764						0.257353	0.481912	0	0.599064
								0						0.178475	0.677355	0.147032	0.619047
								0.554273						0.149813	0	0.402587	0.661497
								0.492692						0.232741	0.306748	0.0250932	0.475966
								0						0.312575	0.290647	0.242202	0.504553
								0.350863						0.327486	0.474857	0.490293	0.562468
								0.634616						0.3972	0.592489	0	0.355334
								0.592339						0.503739	0.665209	0.213492	0.312232
								0.479904						0.287707	0.661828	0.373509	0
								0.279788						0.296091	0.67416	0	0
								0.36027						0.27287	0.459968	0.15923	0.185618
								0.524259						0.117347	0.618875	0.383317	0
								0.700676						0.262073	0	0	0.210283
								0.283425						0.336323	0.678332	0.421408	0.354061
														0	0.638254	0.505487	0.584853
														0.453526	0.366919	0.34747	0.53566
														0.586651	0.427187	0.487747	0.559086
														0.505814	0.450097	0.408649	0.633321
														0.401044	0.693816	0.446086	0.593344
														0.443352	0.731112	0.276135	0.565009
														0.259896	0.586252	0	0.485628
														0.324943	0.6135	0	0.549417
														0.283929	0.724623	0.404338	0.43315
														4.50031e-13	0.37871	0.6494	0.479551
														0.301504	0.439773	0.465538	0.450046
														0.186198	0.561907	0.559812	0.546659
														0.3577	0.651884	0.581821	0.499047
														0.378822	0.726166	0.673269	0.463378
														0.368256	0.566463	0.469789	0.569193
														0	0.618333	0.349294	0.57816
														0	0.719318	0.619706	0.552617
														0.606622	0.572249	0.520884	0.491421
														0.575232	0.586451	0.680625	0.462293
														0.628167	0.512984	0.738609	0.334203
														0.465999	0.283032	0.484823	0.5226
														0.394498	0.728319	0.583634	0.560503
														0.538896	0.683365	0.501977	0.304798
														0.493701	0.721565	0.666869	0.59617
														0.26058	0.493718	0.569384	0.50708
														0.539856	0.440271	0.58194	0.251697
														0.698518	0.55618	0.77642	0.512803
														0.80142	0.472781	0.748401	0.510878
														0.793417	0.500729	0.559009	0.258437
														0.844983	0.680782	0.512805	0.394679
														0.75906	0.747284	0.516937	0.53863
														0.792594	0.701863	0.177916	0.453886
														0.516927	0.624221	0.297707	0.402876
														0.682428	0.45141	0.15367	0.52658
														0.384053	0.405459	0	0.353355
														0.2082	0.614615	0.293179	0.289826
														0	0.506714	0.358144	0.491474
														0	0	0.336613	0.406943
														0.534971	0.50647	0.470583	0.444715
														0.281136	0.744902	0.416082	0.479427
														0.304959	0.659777	0.425973	0.427029
														0	0.719021	0.527834	0.469427
														0.416311	0.404511	0.262147	0.371222
														0.531824	0.581034	0.2598	0.543021
														0.636246	0.425074	0.510496	0.459787
														0.562876	0.618267	0.319042	0.386068
														0.678883	0.638485	0.43402	0.474679
														0.623862	0.602603	0.373695	0.486246
														0.603389	0.750485	0.377	0.187384
														0.701546	0.667299	0.500366	0.432241
														0.481799	0.344996	0.38696	0
														0.607583	0	0.475374	0
														0	0.618559	0.317201	0.34253
														0	0.672447	0.0590143	4.91383e-16
														0.293202	0.620184	0.374042	0.393748
														0	0.648254	0.283214	0.469512
														0.234146	0.492803	0.240479	0.496624
														0.275098	0.240481	0.25421	0.500815
														0.180414	0.618134	0.410107	0.532837
														0.461344	0.418496	0.513909	0
														0.627424	0	0.661773	0.0955399
														0.654271	0.475493	0.510155	0
														0.707945	0.605746	0.68899	0.556796
														0.596372	0.571345	0.221488	0.703101
														0.725474	0.642207	0.561967	0.619985
														0.642431	0.576236	0.633016	0.634119
														0.672859	0.646419	0.625303	0.588927
														0.721641	0.453893	0.381718	0.528646
														0.387882	0.668391	0.186585	0.505531
														0.57076	0.652808	0.677316	0.553622
														0.317965	0.593361	0.571126	0.343629
														0.393025	0.625228	0.648022	0.378414
														0.256434	0.433833	0.26735	0.566003
														0.374014	0.52734	0.706579	0.447204
														0.373427	0.575704	0.447503	0.334382
														0.239617	0.613699	0.399018	0.129895
														0.516189	0.582756	0.498536	0.199333
														0.470657	0.51282	0.588138	0
														0.405651	0.418301	1.33712e-11	0.607891
														0.573294	0	0.610626	0.237608
														0.727908	0.747987	0.446191	0.425202
														0.749036	0.692343	0.610667	0.479721
														0.7531	0.505992	0.199322	0.221309
														0.822591	0.645948	0.600151	0.427053
														0.813466	0.659518	0.625399	0.631025
														0.705322	0.42647	0.519028	0.556581
														0.707866	0.602114	0.602113	0.443396
														0.251482	0.498975	0.641797	0.478264
														0.579053	0.480363	0.650764	0.460025
														0.513018	0.618892	0.714798	0.37561
														0.309043	0.594451	0.732867	0.564565
														3.27452e-10	0.660758	0.619273	4.22196e-15
														0	0.597766	0.626323	0.146903
														0.47907	0.391204	0.589347	0
														0.713478	0	0.635246	0
														0.744245	0.530897	0.517269	0
														0.800524	0.241468	0.616132	0.13651
														0.807173	0.605852	0.485806	0.27942
														0.790687	0.578829	0.582499	0
														0.805	0.503652	0.301331	0.387084
														0.814349	0	0.499309	0.367903
														0.256665	0.675351	0.585657	0.122918
														0.77454	0.623727	0.701054	0.500061
														0.504865	0.675444	0.613392	0.417398
														0.446332	0.601948	0	0.146771
														0.260701	0	0.499517	0
														0.524312	0.599688	0.376589	0.522893
														0	0.671752	0.113968	0
														0.623836	0.336709	0.346476	0
														0.493083	0.658986	0.538511	0.435629
														0.287409	0.640148	0.523831	0.364987
														0.410169	0.407116	0.353613	0
														0.527925	0.611586	0.55512	0.406242
														0.692482	0.592429	0.437705	0.641971
														0.668453	0.668395	0.374255	0.51165
														0.644139	0.656686	0.4342	0.424918
														0.668335	0.498689	0.474269	0.578133
														0.482212	0.561765	0.545994	0.571416
														0	0.550481	0.2858	0.594835
														0.354258	0.616907	0.472073	0.584385
														0.243838	0.531297	0.488585	0.413804
														0	0.762194	0.49512	0.3621
														0.272577	0.69092	0.516163	0.552498
														0	0.560388	0.428759	0.523014
														0	0.619772	0.532131	0
														0.409388	0.548201	0.511579	0.235076
														0.259911	0.615119	0.359748	0.31052
														0.335131	0.61233	0.721843	0.363935
														0	0.577884	0.343582	0.571768
														0.241584	0.721514	0.280073	0.39684
														0.631183	0.691216	0.510503	0.325936
														0.672974	0.711955	0.648186	0.593989
														0.783555	0.701509	0.589132	0.622411
														0.271715	0.342165	0.541135	0.556871
														0.659219	0.614764	0.482071	0.6377
														0.769131	0.521868	0.455535	0.552456
														0.774944	0.343602	0.23667	0.637742
														0.621758	0.566206	0.134777	0.693383
														0.0451969	0.597708	0.500816	0.616023
														0.507917	0.663427	0.471419	0.605384
														0.288383	0.734587	0.435964	0.669715
														0.097229	0.78479	0.60173	0.594277
														0.250613	0.781484	0.593577	0.58232
														0.344723	0.706619	0.683306	0.581378
														0.297151	0.680461	0.563103	0.666152
														0.463953	0.592314	0.658942	0.596522
														0.418393	0.694063	0.527823	0.591892
														0.461289	0.669695	0.767123	0.703398
														0.535444	0.62009	0.741354	0.669012
														0.51566	0.624997	0.51687	0.664523
														0.418763	0.579706	0.734457	0.659694
														0.32514	0.754057	0.609952	0.613915
														0.488628	0.620691	0.677441	0.622824
														0.607323	0.700912	0.568985	0.640961
														0.257808	0.719537	0.423095	0.485072
														0.359168	0.573062	0.753175	0.334872
														0.289098	0.712984	0.438876	0.706189
														0.477979	0.774711	0.556851	0.647676
														0.459532	0.714573	0.313616	0.672183
														0.375463	0.604941	0.35117	0.746871
														0.687309	0.594551	0.494186	0.547057
														0.455224	0.691789	0.446365	0.538443
														0.0334158	0.673035	0.449655	0.539927
														0.409983	0.711098	0.574103	0.577316
														0.469063	0.652676	0.296278	0.626262
														0.716764	0.68668	0.454394	0.568238
														0.769957	0.627061	0.310948	0.506212
														0.685467	0.548379	0.254339	0.520896
														0.674093	0.488071	0.351324	0.6647
														0.553663	0.465406	0.292553	0.699611
														0.635248	0.550723	0.170133	0.539348
														0.717876	0.670135	0.169304	0.468318
														0.700675	0.652794	0.469721	0.560609
														0.57303	0	0.500914	0.668091
														0.605029	0.555807	0.290755	0.557432
														0.436912	0.49039	0.452053	0.506633
														0.342553	0.739088	2.16509e-12	0.42766
														0	0.680569	0.593109	0.186073
														0.536011	0.643726	0.160208	0.294501
														0.708187	0.491187	0.572924	0.537901
														0.420779	0.661706	0.65105	0.477472
														0.531019	0.48512	0.245196	0.535286
														0.559832	0.659469	0.494659	0.564802
														0.317087	0.400296	0.726852	0.679031
														0.489513	0.62985	0.661947	0.552395
														0.532069	0.45736	0.484694	0.521869
														0.707574	0.645215	0.578953	0.430374
														0.763242	0.729189	0.521955	0.316617
														0.691857	0.696409	0.695786	0.16365
														0.63483	0.48325	0.640652	0.112721
														0.595625	0.677748	0.611466	8.56471e-11
														0.656282	0.735306	0.551613	0.499226
														0.739945	0.511177	0.596191	0.556719
														0.706293	0.431224	0.695183	0.45531
														0.587834	0.584589	0.677561	0.307257
														0.672893	0.558589	0.534443	0.516175
														0.574994	0.70728	0.172654	0.133112
														0.655648	0.767843	0	0.439321
														0.370545	0.563957	0.387989	0.655541
														0.194222	0.399828	0.45204	0.659613
														0.442188	0.223793	0.447548	0.496953
														0.335	0.35341	0.384838	0.50717
														0.429026	0.475105	0.451743	0.542804
														0.670273	0.276707	0.560246	0.477559
														0.510406	0.46702	3.08499e-14	0.43579
														0.635767	0.365744	0	0.488258
														0.567769	0.506815	0.373268	6.96445e-16
														0.698737	0.530499	0.593775	0.546523
														0.753414	0.292104	0.658153	0.482429
														0.737499	0.397885	0.749383	0.431624
														0.597872	0.477486	0.568575	0.392874
														0.679869	0.593961	0.484715	0.273076
														0.724613	0.576826	0.147367	0.385698
														0.556409	0.635456	0.263223	0.57152
														0	0.627052	0.502102	0.622565
														0.384399	0.573593	0.621942	0.352397
														0.344538	0.579308	0.443207	0.419327
														0.622988	0.484635	0.49468	0.572219
														0	0.492044	0.418885	0.279681
														0.644012	0.539476	0.663145	0.390683
														0.670282	0.441492	0.436413	0.580059
														0.777865	0.57429	0.612776	0.522702
														0.785932	0.595877	0.530317	0.600908
														0.677926	0.533807	0.837858	0.560442
														0.609775	0.668511	0.831498	0.746847
														0.267836	0.663463	0.788961	0.583219
														0.0453406	0.484781	0.737447	0
														0.492796	0.638021	0.644049	0.421544
														0.463741	0.698692	0.720219	0.119995
														0.485525	0.481495	0.803955	0
														0.326075	0.312314	0.808083	0
														0.556655	0.505917	0.574061	0
														0.66855	0.423734	0.699054	0.270758
														0.630773	0.685712	0.670776	0.496784
														0.696257	0.771764	0.651752	0.390588
														0.736702	0.584291	0.7101	0.343918
														0.826285	0.531919	0.423615	0
														0.834932	0.21623	0	0
														0.829466	0	0.0581904	0
														0.81227	0.443073	0.290353	0.182563
														0.833272	0.227036	0.360581	0.477796
														0.677472	0.324739	0.457645	0.474506
														0.749067	0.627462	0.385201	0.134045
														0.203606	0.545899	0.374873	0.272937
														6.78462e-13	0.448292	0.396294	0.586168
														0	0.754206	0	0.67471
														0	0	0.550184	0.443438
														0.44801	0.379778	0.393468	0.456823
														0.610766	0	0	0.684593
														0.637502	0.586605	0.445754	0.380272
														0.694043	0.708692	0	0.318485
														0.716004	0.588988	0.429457	0.532
														0.744657	0.676656	0	0.444057
														0.666203	0.608088	0	0.564368
														0.655672	0	0.178808	0.3418
														0.705952	0.485015	0.518314	0.165172
														0.193261	0.426221	0.486753	0.386589
														0.456396	0.622753	0.589577	0.338471
														0.186931	0.615517	0.41366	0.431313
														0	0.701357	0.612172	0.496574
														0.498683	0.643753	0.541291	0
														0.296859	0.529408	0.567768	0
														0.426895	0.595846	0.533595	0.369581
														0	0.676735	0.572763	0.463131
														0.666882	0.574646	0.578911	0.438255
														0.647505	0	0.399589	0.425401
														0.672365	0.439272	0.534608	0.600064
														0.581959	0.402255	0.673675	0.527665
														0.625726	0.502521	0.566313	0.290891
														0.716206	0.515626	0.42675	0.44255
														0.744909	0.307283	0.574368	0.437459
														0.382474	0.381217	0.416792	0.61027
														0.522861	0.566188	0.542091	0.547314
														0.56758	0.359131	0.613211	0.694954
														0.640889	0.413752	0.365251	0.592202
														0.648372	0.288975	0.0629999	0.502207
														0.715215	0.568154	0.597588	0.60125
														0.709428	0.498068	0.469319	0.300954
														0.551344	0	0.622309	0.616035
														0.767199	0.630762	0.627175	0.67028
														0.689218	0.646277	0.587054	0.706272
														0.675848	0.355182	0.542812	0.673663
														0.761149	0.452793	0.537994	0.687792
														0.24101	0	0.396469	0.659089
														0.464001	2.8255e-14	0.663295	0.678163
														0.0739964	0.460868	0.605943	0.653226
														0.41917	0.605226	0.452429	0.348897
														0	0.410702	0.52557	0.613327
														0.593344	0	0.581256	0.431199
														0.559118	0.438955	0.55886	0.586387
														0.210486	0.346402	0.346998	0.667028
														0.483993	0.268053	0.699833	0.566568
														0.524629	0.509933	0.695625	0.563489
														0.556959	0.378882	0.681113	0.601194
														0.471952	0.660663	0.507817	0.473882
														0.618188	0.219148	0.713743	0.705032
														0.233949	0.552607	0.638813	0.699378
														0.420667	0.449414	0.733151	0.42968
														0.48282	0.307839	0.718933	0.292813
														0.193468	0.51156	0.663255	0.48754
														0.226747	0.661643	0.626279	0.551534
														0.348097	0.443118	0.70728	0
														0.176211	0.423302	0.703753	0.403413
														3.10156e-14	0.2404	0.252685	0.385676
														0.46163	0.469237	0.413734	0.441996
														0.689922	0.56733	0.648784	0.546221
														0	0.482937	0.333179	0.631399
														0	0.534197	0.604819	0.315717
														0.578779	0.738374	0.511133	0.350536
														0.646982	0.183626	0	0.462663
														0.654075	0.215934	0.718215	0.160717
														0.249986	0.44083	0.43166	0
														0	0.580604	0.499546	0.528357
														0.555206	0.559901	0.481612	0.529616
														0.729972	0.468808	0.500076	0.356016
														0.607159	0.611657	0.443987	0.357211
														0.60976	0.660467	0.443988	0.475534
														0.610184	0.211025	0.222195	0.566826
														0.658943	0.238729	0.431428	0.574837
														0.70097	0.472905	0.374193	0.573269
														0.527955	0.472092	0.6077	0.645308
														0.597684	0	0.565135	0.657371
														0.372125	0.485003	0.547123	0.560656
														0	0.211959	0.629886	0.557701
														0.375671	0.469201	0.193174	0.415738
														0.545638	0.624559	0.52932	0.539031
														0.765123	0.432503	0.418792	0.646699
														0.678746	0	0.293588	0.687317
														0.715318	0	0.571696	0.647364
														0.683986	0.178997	0.523781	0.597614
														0.669647	0.289064	0.59316	0.702121
														0.653841	0.579259	0.549544	0.472324
														0.692895	0.350514	0.749559	0.493073
														0.379188	0.438606	0.711604	0.608991
														0.267851	0.551467	0.73981	0.585619
														0.348888	0.516538	0.772738	0.593519
														0.11182	0.484756	0.72768	0.541429
														0.213958	0.493487	0.767699	0.640949
														7.05704e-12	0.49061	0.782336	0.36693
														0.542222	0.144453	0.789046	0.248249
														0.566309	0.267709	0.785436	0.404893
														0.481377	0.453911	0.829131	0.1968
														0.0132233	0.329952	0.739185	0.346515
														0.604979	0.445474	0.751553	0.335468
														0.661372	0.473636	0.674831	0.429878
														0.670059	0.571058	0.759003	0.383021
														0	0	0.772805	0.646005
														0.168216	0.709166	0.583978	0.463551
														0	0.270723	0.421045	0
														0.234701	0.518541	0.367307	0.506925
														0.523175	0.287672	0.482815	0.480075
														0.558585	0	0.444779	0.66062
														0.349238	0.342156	0.552946	0.402079
														0.317201	0.702916	0.456072	0.522343
														0.368351	0.64192	0.523321	0.0205326
														0	0.540645	0.62762	0
														0.364111	0.530828	4.9348e-13	0.292592
														0.380275	0.647477	0.464662	0.303671
														0	0.740368	0.200957	0.125096
														0.177846	0.361283	0.366495	0
														0	0.540946	0.440363	0.517842
														0.211069	0.276215	0.591595	0.588384
														0.0943643	0.472979	0.515434	0.403081
														0.145924	0.426122	0.44277	0.542889
														0.389769	0.454723	0.532038	0.666878
														0.357294	0.644008	0.488423	0.527759
														0.431048	0.673337	0.476016	0.389715
														0.42143	0.573873	0.431388	0.575369
														0.516206	0.428972	0.541096	0.186717
														0.398967	0.568117	0	0.612267
														0.499325	0.580141	0.393424	0.285248
														0.347041	0.433138	0.483136	0.53294
														0.392829	0.534781	0.5371	0.64753
														0.165289	0.596354	0.621531	0.418535
														0.364156	0.617134	0.622861	0.463281
														0.616813	0.53495	0.761409	0
														0.500563	0	0.758355	0.496524
														0.536793	0.550936	0.763128	0.552432
														0	0.579362	0.707073	0.482895
														0.13156	0.482436	0.692791	0.468906
														0.273788	0.520002	0.69835	0.616617
														0.368052	0.586962	0.707284	0.340086
														0.44653	0.39747	0.743278	0.458181
														0.251081	0.455781	0.775149	0.0871982
														0.226831	0.416751	0.750859	0.530544
														0.397657	0.313341	0.785615	0
														0.612458	0.435785	0.634848	0.166262
														0.502671	0.428052	0.741447	0.129644
														0	0.124652	0.674453	0
														0.614495	0.56724	0.694119	0
														0.733362	0.586071	0.720541	0
														0.610594	0.644623	0.720223	0.324134
														0.671491	0.450495	0.699023	0
														0.665579	0.578429	0.468706	0.253207
														0.563336	0.722055	0.267854	0.242006
														0.377421	0.565365	0.41373	0.333705
														0	0.559443	0.46985	0.282549
														0	0.618446	0.563879	0.275463
														0.552767	0.658314	0.16481	0.346573
														0.423808	0.636446	0.351599	0.282316
														0.201677	0.296406	0.328904	0.587731
														0.443214	0.202669	0.414762	0.474491
														0.500415	0.489122	0.256597	0.548202
														0.416503	0.295111	0.564571	0.384505
														0.591651	0.640432	0.574717	0.202787
														0.702052	0.506076	0.611142	0.386428
														0.632911	0.601023	4.33671e-20	0
														0.446799	0.397621	0.492965	0.244588
														0.481605	0.448409	0.466188	0.261326
														0.467617	0.524231	0.477581	0.0153819
														0.313844	0.479067	0.660965	0.221112
														0.706902	0.665943	0.503167	0.52003
														0.239033	0.574107	0.717845	0.466517
														0.273107	0.558548	0.720301	0.349697
														0.264383	0.480174	0.651689	0.222665
														0.49393	0	0.812735	0.510894
														0.447816	0.444478	0.571847	0.292868
														0	0.528702	0.740354	0.345789
														0.405	0.601177	0.742423	0.418292
														0.384903	0.660649	0.775065	0.438574
														0.58054	0.570227	0.808919	0.576572
														0	0.445067	0.807958	0.509677
														0	0.356315	0.828571	0.331372
														0	0.320856	0.738683	0.216236
														0.267715	0.182397	0.392643	0.293615
														0.623501	0.606136	0.639524	0.261056
														0.738227	0.653037	0.836265	0
														0.585477	0.509451	0.763404	0
														0	0.666752	0.34661	0.320342
														0.158512	0.707724	0.549807	0.438069
														0	0.381767	0	0.387741
														0.293651	0.751161	0.298508	0.620687
														0.354988	0.725883	1.38084e-15	0.647219
														0.295777	0.67631	0.39204	0.429144
														0.293238	0.654423	0.18489	0.63118
														0.278127	0.765085	0.343307	0.674315
														0.406313	0.774849	0	0.638855
														0.338003	0.666108	0	0.420667
														0.435786	0.682408	0.242613	0.446397
														0	0.482427	0.328584	0.660923
														0.573844	0.670801	0.441608	0.58171
														0.604218	0.296968	0.546912	0.639101
														0.355951	0	0.29288	0.669955
														8.32597e-10	0.576878	0.638728	0.662838
														0.383513	0.253724	0.562771	0
														0	0.416527	0.553447	0
														0.451988	0.675549	0.520467	0.226896
														0.440302	0.772318	0.676623	0
														0.368977	0.198855	0.444421	0
														0.355792	0.53317	0.640881	0.389747
														0.367369	0.535289	0.543102	0.313803
														0.568874	0.233871	0.556301	0.408658
														0.266587	0.735332	0.567164	0.43553
														0.237704	0.801821	0.477758	0.537779
														0.600798	0.492428	0.581074	0.658427
														0.658181	0.177571	0.508964	0.647892
														0	0.577855	0.59785	0.370228
														0.156167	0.726966	0.359661	0.52023
														0.293884	0.184631	0.572874	0.321812
														0.508696	0.375453	0.610736	0.41045
														0.370391	0.548199	0.574905	0.566868
														0.635075	0.254684	0.630927	0.534335
														0	0.651743	0.261269	0.551478
														0.226199	0.597584	1.23155e-13	0.453474
														0.45249	0.655479	0.727132	0.40065
														0.379712	0.719447	0.512596	0.626894
														0.424332	0.555625	0.708337	0.477551
														0.517093		0.746703	0.428601
														0.156625		0.627669	0.372086
														0.657479		0.560322	0.312303
														0.543855		0.295392	0.260536
														0.70375		0.751363	0.566027
														0		0.483669	0.583486
														0		0.602639	0.448384
														0.201069		0.347545	0.490016
														0.557759		0.284001	0
														0.580192		0.551648	0
														0.282057		0.363921	0.264238
														0.595602		0.566558	0
														0.564891		0.749026	0.174378
														0.539236		0.549698	0
														0.595735		0.474147	0.341655
														8.86813e-14		0.576374	0.376202
														0.540144		0.543695	0.510637
														0.585252		0.525279	0.458517
														0.319649		0.428025	0.515861
														0.488565		0.570434	0.491907
														0.511062		0.537765	0.469043
														0.470899		0.289877	0.562176
														0.481072		0.45893	0.355006
														0.491281		0.169117	0.515265
														0.428011		0.504574	0
														0.681479		0.245095	0.289391
														0.716898		0.143816	0.341986
														0.782871		0.250573	0.433634
														0.744228		0.348584	0.457638
														0.701788		0.531537	0.544425
														0.776088		0.215113	0.455514
														0.63952		0.637895	0.60923
														0.478188		0.528071	0.536033
														0.675017		0.264284	0.545965
														0		0.507101	0.522865
														0.335157		0.107591	0.516351
														0.141961		0.326473	0.538179
														0.586013		0.48273	0.519862
														0.583931		0	0.534142
														0.579		0.435896	0.347876
														0.559873		0	0.577175
														0		0.53344	0.677117
														0.376853		0.461803	0.597363
														0.420107		0	0.708868
														0		0.450582	0.603515
														0.408328		0.644791	0.627268
														0.153021		0.287893	0.642144
														0.500802		0.632657	0
														0.399413		0.592269	0.367832
														0.34893		0.533328	0
														0.331993		0.564866	0.130634
														0		0.355614	0
														0		0.732307	0.315561
														0.579462		0.768041	0.34666
														0.482837		0.665633	0.520553
														0		0.720489	0.355645
														0.453317		0.679261	0.454429
														0.427932		0.703609	0.404823
														0.390795		0.672614	0.478827
														0.483938		0.754584	0.365841
														0.4951		0.599216	0.509968
														0.300783		0.670246	0.456951
														0.537108		0.445695	0.390761
														0.615687		0.387376	0.625066
														0.663431		0.360614	0.55222
														0.638259		0.439658	0.428265
														0.28367		0.474026	0.607364
														0.320252		0.307805	0.611027
														0.288007		0.545267	0.462771
														0.609816		0.454561	0.438038
														0.391112		0.445817	0.30648
														0.640943		0.530432	0.594198
														0.55361		0.230154	0.520538
														0.566367		0.451796	0.63052
														0.495671		0.49432	0.586108
														0		0.626004	0.567281
														0.243866		0.521193	0.464276
														0.341233		0.554167	0.601758
														0		0.592311	0.532173
														0		0.619997	0.0200037
														0.225348		0.596056	0.557139
														0.289196		0	0.692498
														0.310884		0	0.589568
														0.326914		0.423782	0.403863
														0.495832		0.546509	1.06272e-12
														0.466965		0	0.487296
														0.614336		0.577199	0.541377
														0.339427		0.581551	0.488772
														0.428241		0.684295	0.475394
														0.231053		0	0.545122
														0.477404		0.62819	0.595443
														0.40924		0.402661	0.513668
														0.313981		0	0.361558
														0.715645		0.416172	0.591254
														0.700873		0	0.621026
														0.727665		0.538495	0.639601
														0.788525		0.347496	0.451064
														0		0.42527	0.581648
														0.763645		0.311982	0.511059
														0.608467		0.640774	0.482258
														0.65659		0.627102	0.647192
														0.780555		0.653317	0.584355
														0.798152		0.556295	0.589808
														0.686845		0.714086	0.246309
														0.843591		0.683781	0.444446
														0.714592		0.804361	0.465723
														0.710255		0.754704	0.674659
														0.735588		0.689811	0.536146
														0.653022		0.580362	0.200374
														0.641842		0.670948	0.159964
														0.653684		0.401177	0.333519
														0.431039		0.737932	0
														0.689808		0.737839	0.418262
														0.735038		0.745311	0
														0.642086		0.789475	0.318257
														0.808982		0.700214	0.374879
														0.673787		0.661271	0.441469
														0.383882		0.662727	0.372167
														0.253995		0.308638	0.382068
														0.377369		0.334481	0.303522
														0		0.403495	0.672435
														0		0.505177	0.40066
														0.682765		0.481071	0.705031
														0.733839		0.485014	0.27043
														0.512378		0	0.606704
														0		0.491277	0.530003
														0.606144		0.334584	0.312035
														0.636444		0.386947	0.629224
														2.36679e-12		0.348649	0.575796
														0.229983		0.58703	0.46125
														0.495897		0.205609	0.736017
														0		0.551221	0.577011
														0.209933		0.51551	0.425957
														0.312178		0.47558	0
														0		0.633376	0.469969
														0.284099		0.250143	0.0249899
														4.89038e-13		0.558364	0.563579
														0.301025		0.668638	0.439498
														0		0.468686	0.704731
														0		0.641286	0.522035
														0.347651		0	0.379723
														0.496899		0	0.668401
														0.457872		5.08709e-13	0.599961
														0.52169		0.511401	0.155686
														0.577043		0	0
														0.358404		0	0
														0.2678		0.445158	0.397329
														0.233502		0.549419	0
														0.65342		0.622224	0.300409
														0.236574		0.487241	0.244215
														0.526078		0.478917	1.47598e-12
														0.631564		0.655952	0
														0.677404		0.610371	3.15278e-13
														0.474218		0.649924	0.369534
														0.699908		0.485341	0.457338
														0.265846		0.563659	0.389203
														0.413524		0.556218	0.248482
														0.67945		0.694469	0.470858
														0.608493		0.599983	0.37468
														0.483696		0.527073	0
														0.636974		0.725655	0.572823
														0.470883		0.630882	0.195983
														0.724865		0.297541	0.473285
														0.398555		0.372955	0.00685736
														0.522501		0.380606	0.40511
														0.267988		0.202305	0.468853
														0.307529		0.451802	0.483815
														0		0.402954	0.571624
														0.214398		0.465571	0.479037
														0.422113		0.507906	0.249191
														0.420683		0.518743	0.361291
														0.3477		0.561596	0.24828
														0.309589		0.567582	0.258605
														0.36692		0.603063	0.496018
														0.321135		0.562942	0.374699
														0.119756		0.518756	0.426057
														0.453701		0.400905	0.422944
														0.456673		0.516699	0.429289
														0.042707		0.530881	0.400783
														0		0.52749	0.43318
														2.33216e-13		0.479177	0.486156
														0.363689		0.54968	0.338917
														0.489771		0.662359	0.468114
														0.625606		0.529317	0.549503
														0.631712		0.423596	0.368367
														0.313065		0.78888	0.481772
														0.628284		0.805521	0.531063
														0.371562		0.678671	0.627276
														0.380002		0.674603	0.651654
														0.197786		0.779577	0.521193
														0.297046		0.789672	0.5656
														0.534058		0.661736	0.589271
														0.440725		0.702409	0.623956
														0.457945		0.624409	0.31797
														0.457092		0.544127	0.11573
														0.564842		0.36736	0.532651
														0.378336		0.189653	0.566707
														0.486253		0.356815	0.384842
														0.464226		0.380158	0.576255
														0.134468		0.524315	0
														0.261388		0.356048	0
														0		0.46564	0.477299
														0		0.297506	0.513483
														0.416165		0.257602	0.455887
														0.514748		0.529108	0.262628
														0.337639		0.453406	0.610672
														0.413342		0.547615	0.606403
														0.38993		0.430934	0.51803
														0.292983		0.359412	0.582173
														0.488809		0.369215	0.534338
														0.291585		0	0.526368
														0.351859		0.437143	0.516455
														0.203292		0.501672	0.663767
														0.329318		0.440412	0.00185636
														0.434267		0.367502	0.640466
														0		0.519344	0.695509
														0.384473		0.511257	0.579511
														0.420693		0.500722	0.436656
														0		0.500152	0.542851
														0.465115		0.355265	0.49598
														0.605456		0.48953	0.457962
														0.226567		0.37851	0.677208
														0.218334		0	0.593213
														0.265892		0.526904	0.643894
														0.453483		0.571814	0.706224
														0.381878		0.516618	0.655985
														0.339557		0.629825	0.725834
														0.344911		0.624264	0.718162
														0.381611		0.397736	0.581697
														0.668617		0.686032	0.432645
														0		0.531314	0.587061
														0.569097		0	0.587689
														0.603535		0.465875	0.763636
														0.628613		0.271267	0.675404
														0.462939		0.577041	0.574919
														0.66214		0.425886	0.474722
														0.402541		0.365208	0.435314
														0.542997		0.536384	0.604971
														0.724809		0.481334	0.585036
														0.559267		0.533367	0.774201
														0.485009		0.453407	0.723643
														0.359016		0.389186	0.216107
														0.493173		0.314143	0
														0.616614		0.533033	0.328758
														0.759187		0.439417	0.606928
														0.0258035		0.458608	0.530453
														0.620349		0.540261	0.608504
														0.302093		0.542941	0.495792
														0.571043		0.52801	0.609696
														0.53852		0.596011	0.621943
														0.556332		0.69888	0.529489
														0.375477		0.683596	0.43673
														0.55595		0.767334	0.307664
														0.295217		0.789388	0.504022
														0.659724		0.735887	0.489207
														0.49051		0.66829	0.5952
														0.36294		0.763406	0.292907
														0.299534		0.584217	0.418794
														0.467272		0.749029	0.565825
														0.475255		0.653249	0
														0.670421		0.348307	0.492243
														0.0579638		0.483054	0.522913
														0.278232		0.375075	0.497202
														0.411059		0	0.361307
														0.295552		0.469014	0.281327
														3.30582e-13		0.428674	0.590257
														0.542886		0.511727	0.415174
														0.331676		0.538789	0.477606
														0.513576		0.201588	0.543224
														0.335359		0.537354	0.551862
														0.405153		0.335329	0.589349
														0.242117		0.312603	0.560506
														0.528543		0.507579	0.546862
														0.396293		0.451112	0.549583
														0.302169		0.400699	0.354556
														0.207735		0.37728	0.424204
														0		0.291196	0.494686
														0.25186		0.44541	0
														0.556541		0.578781	0.376503
														0.394675		0.408789	0.534531
														0.343226		0.472208	0.420926
														1.23938e-12		0.598245	0.602231
														0.432613		0.606035	0.603175
														0.432264		0.491309	0.48377
														0.48131		0.478582	0.472317
														0.31845		0.695924	0.573106
														0.426458		0.530509	0.60483
														0.526257		0.601751	0.612395
														0.628478		0.277962	0.494668
														0.322546		0.686029	0.667835
														0.468692		0.612068	0.741099
														0.39573		0	0.518978
														0.615994		0	0.669284
														0.494749		0.498073	0.572544
														0.197234		0.736569	0.65163
														0.335147		0.266583	0.219217
														0.645643		0.592411	0.724349
														0.249007		0.618123	0.709782
														0.295554		0.498855	0.680372
														8.36783e-12		0.689378	0.556047
														0.405428		0.447035	0.613662
														0.495039		0.442611	0.43032
														0.349129		0.690726	0.503464
														0.319765		0.613522	0.563671
														0		0.600825	0.514052
														0.343724		0.669995	0.633614
														0		0.602235	0.507308
														0.533216		0.672791	0.647996
														0.153206		0.413962	0.648204
														2.99959e-12		0.50736	0.15976
														0		0.581036	0.306482
														0.576951		0	0.272925
														0		0.251729	0.224476
														0		0.331064	0.404322
														0		0.345072	0.242298
														0.447773		0.340533	0.3272
														0.216175		0	0.591176
														0.399203		0.608589	0.529215
														0.534041		0.546562	0.37952
														0.0801046		0.572621	0.42827
														0.186441		0.441452	0
														0.634206		0.592151	0.376093
														0.564815		0.50154	0.429933
														0.270846		0.502867	0.458249
														0.206912		0.564348	0.494505
														0.537113		0.655888	0.370762
														0.385784		0.645514	0.355112
														0.284253		0.588296	0.358547
														0.537221		0.66008	0.230868
														0.355085		0.61435	0.502904
														0.477781		0.410815	0.511901
														0		0.498067	0.506114
														0.307227		0.637397	0.518237
														0.237486		0.507251	0.498792
														0		0.595313	0.556986
														0.516959		0.568605	0.554209
														0.241492		0.488588	0.364676
														0.27903		0.440343	0.505886
														0		0	0.373198
														0.13682		0.601705	0.47018
														0		0.121301	0.291068
														0.47939		0.28835	0.35097
														0.471631		0.522018	0.320658
														0.502886		0.654961	0.417255
														0.416834		0.61459	0.348416
														0.435154		0.680928	0.423424
														0.48741		0.439611	0.398415
														0.673331		0.607137	0.546595
														0.576081		0.621119	0.468989
														0.634136		0.561887	0.52166
														0.607195		0.514217	0.50419
														0.590273		0.631972	0.527517
														0.61084		0.63675	0.448791
														0.56957		0.605725	0.59994
														0.479704		0.704419	0.623323
														0.63947		0.604322	0.687776
														0.395464		0.690479	0.519136
														0.59415		0.643018	0.541819
														0.521709		0.599865	0.558962
														0		0.656196	0.730364
														0.624769		0.704682	0.695427
														0.374972		0.492129	0.688127
														0.344383		0.664545	0.728617
														0.347924		0.558331	0.431575
														0.345425		0.675813	0.481655
														0.647304		0.16995	0.474994
														0.62097		0.61766	0.568689
														0.539633		0.605111	0.381392
														0.455675		0.261506	0.320007
														0.495431		0.205467	0.179834
														0.388036		0	0.2177
														0.47478		0	0.411485
														0.488605		0.345588	0.217339
														0.525773		0.370679	0.549381
														0.649376		0.412854	0.119638
														0.274121		0.540385	0.496363
														0.286981		0.528023	0.300765
														0.114602		0.548428	0.383816
														0.205881		0.599341	0.460116
														0.568671		0.621616	0.485685
														0.571851		0.532479	0.359783
														0.312618		0.380356	0.447919
														0.50629		0.303693	0.383237
														0.476534		0.48855	0.284411
														0.380904		0.478086	0.56597
														0.34988		0.59283	0.381988
														0.233426		0	0.508186
														0.703919		0.345592	0.532928
														0.538965		0.217119	0.382426
														0.614558		0.251701	0.48859
														0.549744		0.540894	0.551386
														0.60153		0	0.583577
														0.248968		0.272419	0.549993
														0.293114		0.456847	0.559899
														0.334996		0.369773	0.51819
														0.195275		0.510324	0.35725
														0.625822		0.415817	0.502308
														0.166044		0.557133	0.396684
														0.618648		0.560952	0.432682
														0.588575		0.490917	0.280743
														0.277577		0.553066	0.501243
														0.561088		0.265859	0.498025
														0.558665		0.323058	0
														0		0	0.519123
														0.383118		0.50535	0.555556
														0.160572		0.407463	0.445882
														0.207407		0.572614	0.508468
														0.405249		0.513112	0.488747
														0.182147		0.272458	0.575158
														0		0.302133	0.401708
														0.184564		0.522385	0.544934
														0.196382		0.220319	0.61297
														0.328198		0.582573	0.543999
														0.990641		0	0.674244
														0.316416		0.515474	0.520229
														0.464754		0.403435	0.604655
														0.472025		0.490451	0.679268
														0		0.512812	0.611381
														0		0.510721	0.512543
														0.285359		0	0.596981
														0.431415		0.177635	0.54639
														0.357478		0.447639	0.586838
														0.529038		0.486472	0.713328
														0.400565		0.401433	0.555485
														0.433733		0.386125	0.274307
														0.328604		0.423808	0.701461
														0.400314		0.290466	0.695385
														0.267055		0.218647	0.731152
														0.432755		0	0.640189
														0.453618		0.611304	0.534043
														0.459953		0.434703	0.605871
														0.34166		0.311827	0.523232
														0		0.590898	0.691207
														0		0.483996	0.644685
														0.207854		0.499213	0.525957
														0		0.748374	0.538403
														0.122382		0.729075	0.52512
														0		0.67566	0.588524
														0.195223		0.563523	0.544794
														0.378309		0.696598	0.317999
														0.391002		0.566794	0.695054
														0		0.37866	0.656129
														0		0.317652	0.517121
														0.20657		0.578195	0.498512
														0		1.90475e-12	0.478608
														0.396237		0.221805	0.37638
														0		0.41896	0.541541
														0.157711		0.690141	0.44694
														0.172888		0.451774	0.513887
														0		0.53163	0.345191
														0.591514		0.626987	0.516604
														0.490502		0.678619	0.518741
														0		0.69135	0.600336
														0.336668		0.563311	0.554533
														0.16841		0.477842	0.496773
														0		0.614489	0.564043
														0.138897		0.62029	0.270329
														0.394033		0.581091	0.32118
														0.441184		0.48541	0
														0.371894		0.597482	0.481487
														0.310066		0.662312	0.352382
														0.682705		0.603303	0.412664
														0.331632		0.358188	0
														0.531709		0.330994	0.401043
														0.404283		0.412016	0.497287
														0.41668		0.579698	0
														0.388104		0.530876	0.566303
														0.318241		0.3683	0.632986
														0.392497		0.408025	0.566555
														0.252775		0.648985	0.455879
														0.292499		0.659346	0.631677
														0.376598		0.368711	0.51937
														0.412592		0.528313	0.658543
														0.181343		0.55823	0.555173
														0.453755		0.521655	0.608914
														0.425071		0.519812	0.649433
														3.38969e-13		0.620177	0
														0.297556		0.504445	0.593385
														0.135371		0.499605	0.596187
														0.413025		0.62977	0.46586
														0		0.606812	0.367331
														0.530637		0.613714	0.427187
														0.0894316		0.490969	0.532934
														0.333728		0.395133	0.249788
														0.432333		0.0460612	0.293656
														0.383651		0.383026	0.361825
														0.353402		0.361077	0.260936
														0.205297		0.542337	0.404202
														0.285987		0.425021	0.499022
														0		0	0.37364
														0.267539		0.494508	0.478254
														0		0.592059	0.248652
														0.438115		0.538359	0.525235
														1.24077e-13		0.521063	0.472793
														0		0.647108	0.345458
														0		0.741443	0.317002
														0.226416		0.353071	0
														0.392		0.669687	0.176143
														0.0549892		0.619396	0.549791
														0.313093		0.411818	0.370664
														0.649126		0.649225	0.577364
														0.616706		0.724136	0.481674
														0.307713		0.588544	0.0419592
														1.17521e-12		0.695351	0.494986
														0.361667		0.588672	0.1007
														0.520137		0.326159	0.494267
														0.0971101		0.482682	0.492685
														0.276909		0.517158	0.721117
														0.36004		0.354892	0.607259
														0.250482		0.392388	0.513524
														0.380272		0.410319	0.546845
														0.230993		0.361091	0.586566
														0		0.533075	0.491626
														0.321325		0.581319	0.630471
														0		0.570696	0.669159
														0.167691		0.664916	0.473148
														0.251944		0.699468	0.37444
														0.291793		0.748917	0.263351
														0.201594		0.413185	0.261077
														0.263064		0.587469	0.510561
														0.270126		0.702783	0.462263
														0.242595		0.671288	0
														0		0.710787	0.243586
														0.165094		0.677174	0
														0		0.550795	0.483337
														0.226792		0.591986	0.303837
														0.309813		0	0
														0.340393		0.667335	0
														0.203923		4.90743e-15	0.508244
														0.220461		0.468133	0.535829
														0.296496		0.523759	0.474163
														0.494126		0.179009	0.379601
														0.542554		0.47601	0.232228
														0.363885		0.610118	0.353335
														0.24945		0.595486	0
														0.312566		0.547529	0.29146
														0.14122		0.667054	0.469288
														0.524709		0.203451	0.534494
														0.260905		0.676235	0
														0		0.66095	0.465712
														0.189061		0.616979	0.528475
														0.545813		0.70871	0.304006
														0.297453		0.538267	3.2194e-12
														0.219923		0.410805	0.730761
														0.399405		0.447442	0.583743
														0.460401		0.606637	0.397913
														0		0.57656	0.206416
														0.286327		0.343069	0.536707
														0.339757		0.305948	0.621795
														0		0.393831	0.458022
														0.352152		0.347853	0.54381
														0		0.343896	0.420759
														0.584219		0.286532	0.333019
														0.60357		0.384507	0.252916
														0.604047		0.474227	0.0467676
														0.611433		0.401216	0.634327
														0		0.394182	0.544014
														0.4886		0.281003	0.369595
														0.408444		0.0157646	0
														0.42606		0.418526	0.647919
														0.633421		0.40583	0.553304
														0.624278		0.591819	0.457131
														0.400098		0.695771	0.646182
														0.121514		0.684128	0.606672
														0.628856		0.54511	0.64025
														0.52072		0.610627	0.711175
														0.601938		0.680071	0.710742
														0.619533		0.703732	0.69607
														0.602262		0.543077	0.623495
														0.520122		0.643879	0.56388
														0.581483		0.643401	0.531512
														0.390775		0.473233	0.659156
														0		0.439607	0.695721
														0		0.41458	0.589183
														0		0.480439	0.415882
														0.148938		0.573436	0.70028
														0		0.660799	0.657339
														0.32608		0.357192	0
														0.373313		0.37914	0.482924
														0.536539		0.640896	0
														0.576116		0.509611	0.241303
														0.432609		0.660652	0
														0.608293		0.703856	0
														0.31826		0.739427	0.493254
														0.286477		0.59793	0.540973
														0.473783		0.572354	0.62613
														0.360677		0.480302	0
														0		0.383933	0.304365
														0.286903		0.439473	0
														0.362621		0.334214	0
														0.369396		0.502836	0
														0.0939927		0.449808	0
														0.286273		0.457273	0
														0.607587		0.534001	0.612597
														0.54095		0.490259	0.572714
														0.595157		0	0.336808
														0.513484		0.437886	0.581329
														0.554078		0.372411	0.630443
														0.440312		0.318955	0.485241
														0.51539		0.399145	0.642527
														4.85105e-14		0.469106	0.533801
														0.310873		0.449666	0.548392
														0.558382		0.503753	0.416619
														0.605525		0.504074	0.178273
														0.429286		0.358001	0.434836
														0.562668		0.556978	0.47214
														0.705567		0.546066	0.695539
														0.36599		0.761542	0.571192
														0.161093		0.588945	0.702547
														0.390584		0.675624	0.36079
														0.406294		0.500931	0.595412
														0.467241		0.506144	0.59296
														0.606454		0.262962	0.598849
														0.616585		0.456461	0.570354
														0.587264		0.488181	0.758721
														0.583663		0.485127	0.765467
														0.228567		0.557368	0.607942
														0.441766		0.648581	0
														0.587214		0.557591	0.394646
														0.1819		0.5262	0.61688
														0.280605		0.614095	0.429343
														0.47672		0.67659	0.691002
														0.479022		0.490829	0.581348
														0.54777		0.677009	0.69854
														0		0.443951	0.666546
														0.450013		0.4604	0.694564
														0.395148		0	0.699014
														0.642679		0.436152	0.646354
														0.534989		0.560116	0.448273
														0.547054		0.596924	0.287715
														0.569061		0.594717	0.560597
														0		0.137605	0.502571
														0.297112		0.345896	0.229701
														0.578022		0.637035	0.432484
														0.273073		0.4908	0
														0.34169		0.668108	0.417979
														0.505465		0.640015	0.44355
														0.374511		0.678974	0.47407
														0		0.55708	0.324854
														0.264977		0.483586	0.273891
														0.377425		0.461299	0.460282
														0		0	0
														0.113432		0.510901	0.252873
														0		0.514487	0.334654
														0.362035		0.516434	0.380147
														0.211845		0	0.301051
														0.429642		0.543125	0.159006
														0.208871		0.564916	0.42892
														0.358346		0.596358	0.291376
														0.523706		0.718896	0.183785
														0.278804		0.605723	0.519953
														0.16257		0.621947	0.606387
														0.331408		0.679539	0.179894
														0		0.24939	0.377378
														0.517659		0.452718	0.578238
														0.524705		0.335995	0.357676
														0.656135		0.471666	0.227332
														0.618287		0.426703	0
														0.526779		0.536361	0.303354
														0.577151		0.464422	0.555953
														1.87958e-12		0.68648	0.348323
														0.55581		0.562444	0.510626
														0.38521		0.736168	0.504102
														0.321118		0.504921	0.0479007
														0.00110222		0.561396	0.607163
														0.484007		0.37528	0.22975
														0		0.567084	0.44402
														0.453745		0.415805	0.393685
														0.234698		0.356387	0.296012
														0.498533		0.491406	0.444393
														0.436084		0.607707	0.507698
														0.302102		0.684051	0.635969
														0.253815		0.419544	0.573558
														5.46429e-14		0.386277	0.616812
														0		0.684695	0.455899
														0.125872		0.611638	0.6933
														0.274344		0.734128	0.699238
														0		0.670298	0.686874
														0		0.716213	0.506147
														0.253506		0.681436	0.633876
														0.239037		0.598072	0.588558
														0		0.482128	0.644821
														0.378465		0.443296	0.658769
														0.440957		0.570487	0.612496
														0		0.596201	0.600397
														0.300218		0.397669	0.510328
														0.302839		0.483456	0
														0.295702		0.492487	0.256547
														0.490376		0.715969	0.291823
														0.428927		0.581349	0.385705
														0.529121		0.692084	0.369195
														0.369565		0.733036	0.366424
														0.514647		0.677263	0.364015
														0.196075		0.729618	0.320116
														0.541969		0.263761	0
														0		0.154573	0.36152
														0.633408		0.199975	0.355242
														0.315717		0.124962	0.424498
														0.301986		0.393512	0.561596
														0.480618		0.223546	0.497628
														0.294112		0.465597	0.568486
														0.502585		0.559176	0.473734
														0.623882		0.397072	0.483825
														0.35304		0.505366	0.573819
														0.330069		8.02598e-12	0.503662
														0.310973		0.221184	0.612698
														0		0.477208	0.556408
														0		0.50253	0.40347
														0.248613		0.487094	0.544648
														0.346332		0.404709	0.545131
														0		0.381853	0.410839
														0.310235		0.507197	0.388954
														0.264866		0.289552	0.423836
														0.465817		0	0.349558
														0.615616		0.532315	0.364729
														0		0.46417	0.250489
														0.28984		0	0.363863
														0.36664		0.297829	0
														0.425625		0.635044	0.617604
														0.725644		0.630948	0.210923
														0.361584		0.511184	0.476639
														0.300628		0.581247	0
														0.359922		0.526534	0.523596
														0.244671		0.423831	0.471223
														0.609605		0.556921	0
														0.651223		0.644602	0.298345
														0.437785		0.616242	0.403688
														0.300484		0.656374	0.653292
														0.583517		0.544186	0.64416
														0.382777		0.547794	0.64039
														0		0.642007	0.679433
														0.514012		0.087935	0.604644
														0.470623		0.413588	0.588313
														0.592598		0.534656	0.524169
														0.148192		0.435888	0.638166
														0		0.382975	0.464305
														0.270159		0.488377	0.562725
														0.405592		0	0.577597
														0.48631		0.541775	1.09644e-13
														0.352019		0.562119	0.61501
														0.165691		0.50631	0.367203
														0.388509		0.276202	0.28897
														0.192297		0.297328	0.405941
														0.289632		0.385972	0.399548
														0.524759		0	0.40355
														0.430546		0.254085	0.393099
														0.491891		0.536898	0.407326
														0.340779		0.566501	0.499901
														0.294064		0	0.369786
														0.464729		0.516073	0.352416
														0.24866		0.236052	0.162151
														0.299914		0.338863	0.343841
														0.217251		0.535671	0.316138
														0.238094		0.457976	0.32798
														0.236599		0.499275	0.460167
														0.258504		0.312468	0.428922
														0.294631		0.239549	0.462748
														0.466883		0.243352	0.604208
														0.416957		0.577684	0
														0.172987		0.364666	0
														0.597216		0.333357	0.234393
														0.523061		0.423597	0.333254
														0.275048		0.520063	0.363386
														0.316339		0.729887	0.266296
														0		0.645653	0.357386
														0.379611		0	0.431997
														0.486048		0.702056	0.531639
														0.399773		0.361155	0.562691
														0		0.555232	0.138349
														0.449346		0.429681	0.560722
														4.69193e-10		0.622996	0.382147
														0.272816		0.35776	0.352683
														0.144784		0.465889	0.641725
														0.412068		0.370358	0.432491
														0		0.469292	0.607251
														0.168812		0.58545	0.615276
														0.475822		0.704571	0.683459
														0.24513		0.469977	0.672919
														0.685546		0.42142	0.444514
														0.685752		0.565969	0.72291
														0.433965		0.673811	0.655847
														0.317764		0.620734	0.364779
														0		0.319481	0.683639
														0.554273		0.582165	0.665617
														0.492692		0.52665	0.673897
														0		0.63004	0.539192
														0.350863		0.485539	0.426639
														0.515509		0.404129	0.562071
														0.480717		0.475945	0.665731
														0.541532		0.429035	0.305704
														0.569537		0.450922	0.235604
														0.649159		0.435319	0.151904
														0.314633		0.0811632	0.253502
														0.634616		0.357922	0.530011
														0.592339		0.375403	0.282804
														0.479904		0.530092	0
														0.279788		0.65068	0.397464
														0		0.548754	0.424945
														0.550697		0.670286	0.619867
														0.44245		0.590318	0.0390297
														0.574305		0.623354	0.293333
														0.531039		0.683492	0.206559
														0.604141		0.321797	0.67399
														0.448696		0.231014	0.534983
														0.204542		0	0.677809
														0		0.255444	0.74566
														0		0	0.61618
														0.366235		0.578123	0
														0.345473		0	0.695386
														0.478145		0.347113	0.679016
														0.557965		0.488808	0.657306
														0		0.31476	0.801072
														0		0.397381	0.764009
														0		0.399437	0.775036
														0.663063		0.348998	0.826505
														0.360182		0.502996	0.595303
														0.396881		0.235643	0.688785
														0.36027		0	0
														0.524259		0.227761	0.431194
														0		0	0.451534
														0.562879		0.554933	0.215352
														0.547349		0.599832	0.559221
														0.38566		0.495115	0.648963
														0.387244		0.552483	0.23195
														0.482637		0.549658	0.310961
														0.496654		0.514984	0.17212
														0.662097		0.491205	0.310355
														0		0.601943	0.367915
														0.179631		0.569681	0.504513
														0.1613		0.586159	0.583597
														0.4255		0.583526	0.664326
														0.583871		0.524611	0.634508
														0.477686		0.684825	0.396511
														0		0.616893	0.277772
														0.281377		0.53255	0.250936
														0		0.550326	0.471949
														0.376444		0.651678	0.425058
														2.88042e-12		0.662014	0.293871
														0		0.579182	0.32315
														0.491977		0.668299	0
														0		0.717425	3.06381e-13
														0.317835		0.60418	0.581795
[truncated: 4,242 more rows]

## Sheet: Figure3a
Region number	Node degree
1	129
2	33
3	86
4	110
5	121
6	91
7	47
8	129
9	80
10	67
11	42
12	93
13	93
14	170
15	181
16	68
17	77
18	82
19	36
20	40
21	61
22	60
23	49
24	41
25	68
26	148
27	88
28	68
29	87
30	78
31	88
32	26
33	35
34	28
35	25
36	47
37	52
38	68
39	94
40	70
41	46
42	129
43	127
44	137
45	161
46	101
47	99
48	73
49	97
50	59
51	129
52	110
53	67
54	97
55	94
56	86
57	32
58	80
59	38
60	61
61	42
62	70
63	110
64	39
65	38
66	10
67	157
68	68
69	109
70	117
71	93
72	106
73	115
74	132
75	114
76	79
77	91
78	112
79	48
80	19
81	87
82	96
83	105
84	100
85	106
86	95
87	105
88	45
89	55
90	54
91	27
92	9
93	11
94	23
95	35
96	84
97	99
98	62
99	71
100	43
101	29
102	23
103	57
104	52
105	58
106	120
107	43
108	98
109	124
110	43
111	41
112	69
113	58
114	51
115	18
116	35
117	33
118	40
119	109
120	37
121	71
122	82
123	75
124	66
125	114
126	66
127	63
128	87
129	44
130	48
131	115
132	106
133	119
134	87
135	109
136	58
137	90
138	86
139	40
140	47
141	49
142	93
143	128
144	31
145	67
146	65
147	62
148	125
149	133
150	67
151	147
152	94
153	31
154	23
155	38
156	49
157	59
158	67
159	59
160	50
161	38
162	42
163	62
164	28
165	16
166	11
167	176
168	42
169	26
170	89
171	94
172	95
173	36
174	55
175	140
176	61
177	81
178	29
179	58
180	57

## Sheet: Figure3b
node_degree	rich_links	feeder_links	peripheral_links
9	-0.0129322	0.0613282
10	-0.0127077	-0.0311791	-0.146111
11	-0.0125492	-0.0808964	0.178637
12	-0.0125492	-0.0808964	0.178637
13	-0.0125492	-0.0808964	0.178637
14	-0.0125492	-0.0808964	0.178637
15	-0.0125492	-0.0808964	0.178637
16	-0.0128813	-0.0175838	0.178637
17	-0.0128813	-0.0175838	0.178637
18	-0.0124229	-0.0603038	0.178637
19	-0.0121088	-0.0690334	0.178637
20	-0.0121088	-0.0690334	0.178637
21	-0.0121088	-0.0690334	0.178637
22	-0.0121088	-0.0690334	0.178637
23	-0.0113594	-0.0689501	0.0391472
24	-0.0113594	-0.0689501	0.0391472
25	-0.0105451	-0.0846965	0.0391472
26	-0.00936858	-0.0923816	-0.00668369
27	-0.00962612	-0.0824039	0.00479619
28	-0.0094717	-0.073272	-0.015455
29	-0.00701102	-0.0977696	-0.0426936
30	-0.00701102	-0.0977696	-0.0426936
31	-0.00731712	-0.0800528	-0.0403424
32	-0.00739304	-0.0746218	-0.0346014
33	-0.0064827	-0.0748204	-0.0240904
34	-0.0064827	-0.0748204	-0.0240904
35	-0.00553149	-0.0720816	-0.0317943
36	-0.00551997	-0.0643	-0.0355599
37	-0.00472298	-0.0668829	-0.0438433
38	-0.003522	-0.0639042	-0.073283
39	-0.00355826	-0.0645651	-0.0476268
40	-0.00280779	-0.0599307	-0.0503845
41	-0.00249029	-0.0575465	-0.0421352
42	-0.00137588	-0.0592448	-0.0177225
43	0.00112691	-0.0599008	-0.0459931
44	9.44408e-05	-0.0541407	-0.0439622
45	-8.63266e-05	-0.052879	-0.0427664
46	0.000467617	-0.0536337	-0.0421823
47	0.00289963	-0.0558357	-0.0479868
48	0.00314954	-0.0521586	-0.0517533
49	0.00464852	-0.0516464	-0.0584031
50	0.00567729	-0.0518977	-0.0655984
51	0.00726542	-0.0528635	-0.0753535
52	0.00758885	-0.0527299	-0.0756131
53	0.00758885	-0.0527299	-0.0756131
54	0.00742289	-0.0521991	-0.0682986
55	0.00939224	-0.0547175	-0.0689658
56	0.00939224	-0.0547175	-0.0689658
57	0.0127434	-0.058896	-0.0681123
58	0.0145013	-0.055708	-0.0666594
59	0.0150457	-0.0505264	-0.0692209
60	0.0163814	-0.0509142	-0.0704187
61	0.0194554	-0.0502318	-0.0752291
62	0.0179389	-0.0429303	-0.0790265
63	0.0183964	-0.0417739	-0.0802749
64	0.0183964	-0.0417739	-0.0802749
65	0.0183296	-0.0406803	-0.0773886
66	0.0217037	-0.0415393	-0.0788394
67	0.0269242	-0.0395936	-0.0799405
68	0.0220008	-0.029691	-0.0733079
69	0.0237326	-0.0297331	-0.0743455
70	0.0223634	-0.028442	-0.0688443
71	0.0232729	-0.0269042	-0.0699359
72	0.0232729	-0.0269042	-0.0699359
73	0.0227141	-0.025678	-0.0685472
74	0.0227141	-0.025678	-0.0685472
75	0.024552	-0.0259131	-0.068028
76	0.024552	-0.0259131	-0.068028
77	0.0262208	-0.0261854	-0.0675173
78	0.027456	-0.024089	-0.0739105
79	0.0255827	-0.0215824	-0.0725175
80	0.0286943	-0.0232256	-0.0682595
81	0.0280221	-0.021609	-0.0670609
82	0.0317678	-0.0211074	-0.067211
83	0.0317678	-0.0211074	-0.067211
84	0.0293497	-0.0190653	-0.0653861
85	0.0293497	-0.0190653	-0.0653861
86	0.0310542	-0.0174459	-0.0620871
87	0.032956	-0.0117802	-0.0647861
88	0.0347264	-0.00873009	-0.0682592
89	0.0366745	-0.00971022	-0.0659756
90	0.0338231	-0.00803645	-0.0632951
91	0.0353485	-0.0080667	-0.0595558
92	0.0353485	-0.0080667	-0.0595558
93	0.0375429	-0.00807565	-0.0530136
94	0.0400528	-0.00904358	-0.0463877
95	0.0399369	-0.00728193	-0.0452025
96	0.0391796	-0.00669876	-0.0439301
97	0.0412625	-0.00771377	-0.0404841
98	0.0382487	-0.00615809	-0.0396961
99	0.0380112	-0.00751505	-0.0353285
100	0.0333755	-0.00729828	-0.033018
101	0.0318861	-0.00642487	-0.0326439
102	0.0318861	-0.00642487	-0.0326439
103	0.0318861	-0.00642487	-0.0326439
104	0.0318861	-0.00642487	-0.0326439
105	0.0293994	-0.00733529	-0.0289519
106	0.0369773	-0.0075825	-0.0274498
107	0.0369773	-0.0075825	-0.0274498
108	0.0369773	-0.0075825	-0.0274498
109	0.0584023	-0.00710223	-0.0284073
110	0.0534961	-0.0053296	-0.026697
111	0.0534961	-0.0053296	-0.026697
112	0.0514966	-0.00346015	-0.0268342
113	0.0514966	-0.00346015	-0.0268342
114	0.0423295	-0.00546769	-0.0226462
115	0.0496134	-0.00613952	-0.0213512
116	0.0496134	-0.00613952	-0.0213512
117	0.0537782	-0.00865155	-0.019636
118	0.0537782	-0.00865155	-0.019636
119	0.0508188	-0.0101932	-0.017945
120	0.0845516	-0.00711261	-0.0206133
121	0.0846211	-0.00331044	-0.0218337
122	0.0846211	-0.00331044	-0.0218337
123	0.0846211	-0.00331044	-0.0218337
124	0.124354	-0.00358637	-0.0224194
125	0.116242	-0.00352909	-0.021149
126	0.116242	-0.00352909	-0.021149
127	0.107405	-0.00537948	-0.0194558
128	0.125361	-0.00236651	-0.0201595
129	0.120197	0.00341439	-0.0190139
130	0.120197	0.00341439	-0.0190139
131	0.120197	0.00341439	-0.0190139
132	0.132961	0.00569292	-0.0188651
133	0.11721	0.00360286	-0.017408
134	0.11721	0.00360286	-0.017408
135	0.11721	0.00360286	-0.017408
136	0.11721	0.00360286	-0.017408
137	0.101414	-0.00262353	-0.0154956
138	0.101414	-0.00262353	-0.0154956
139	0.101414	-0.00262353	-0.0154956
140	0.068496	-0.00918611	-0.0137612
141	0.068496	-0.00918611	-0.0137612
142	0.068496	-0.00918611	-0.0137612
143	0.068496	-0.00918611	-0.0137612
144	0.068496	-0.00918611	-0.0137612
145	0.068496	-0.00918611	-0.0137612
146	0.068496	-0.00918611	-0.0137612
147	0.0330679	-0.0150077	-0.0126333
148	-0.0572522	-0.031846	-0.0104844
149	-0.0572522	-0.031846	-0.0104844
150	-0.0572522	-0.031846	-0.0104844
151	-0.0572522	-0.031846	-0.0104844
152	-0.0572522	-0.031846	-0.0104844
153	-0.0572522	-0.031846	-0.0104844
154	-0.0572522	-0.031846	-0.0104844
155	-0.0572522	-0.031846	-0.0104844
156	-0.0572522	-0.031846	-0.0104844
157	-0.0900955	-0.0505859	-0.00918922
158	-0.0900955	-0.0505859	-0.00918922
159	-0.0900955	-0.0505859	-0.00918922
160	-0.0900955	-0.0505859	-0.00918922
161	-0.192844	-0.0640838	-0.00885115
162	-0.192844	-0.0640838	-0.00885115
163	-0.192844	-0.0640838	-0.00885115
164	-0.192844	-0.0640838	-0.00885115
165	-0.192844	-0.0640838	-0.00885115
166	-0.192844	-0.0640838	-0.00885115
167	-0.192844	-0.0640838	-0.00885115
168	-0.192844	-0.0640838	-0.00885115
169	-0.192844	-0.0640838	-0.00885115
170	-0.324927	-0.0763846	-0.00947223
171	-0.324927	-0.0763846	-0.00947223
172	-0.324927	-0.0763846	-0.00947223
173	-0.324927	-0.0763846	-0.00947223
174	-0.324927	-0.0763846	-0.00947223
175	-0.324927	-0.0763846	-0.00947223
176		-0.0384653	-0.0122428

## Sheet: Figure3c-e
VIS1	VIS2	SM	CO	DAN	LAN	FPN	AUD	DMN	PM	VM	OA	intraRich	intraFeeder	intraPeripheral	interRich	interFeeder	interPeripheral
-0.163577	0.552432	0.529601	0.382656	-0.0800109	0.57617	0.0782481	-0.570282	0.161524	-0.516545	0.469026	-0.012021	0.624041	-0.163577	0.552432	0.620763	0.364956	0.0962561
0.0731402	0.267815	0.432497	0.136299	-0.166847	0.26046	0.0195017	-0.760448	-0.131738			-0.364925	0.258083	0.0731402	0.267815	0.653703	0.403703	-0.0476048
-0.266177	-0.473329	0.0571745	0.095129	0.122338	0.313412	-0.0490387	0.344273	-0.195295				0.485604	0.469256	-0.473329	0.156307	0.182709	-0.432113
	0.150119	0.488554	0.0423939	-0.253892	-0.0176288	-0.0491318	0.161861	-0.349482				0.131366	0.152918	0.150119	0.288074	0.53065	-0.0285294
	-0.311303	-0.149433	0.0621521	0.184405	0.325848	0.256225	-0.0561983	0.012513				0.0782481	0.627193	-0.311303	-0.125005	0.522542	-0.410841
	-0.0588224	0.258083	-0.104848	0.0453128	0.118287	0.00836893	-0.242128	-0.523635				-0.0490387	0.58312	-0.0588224	-0.453525	0.311328	-0.184299
	0.557654	0.298927	-0.0821557	0.267319	0.40706	0.372171	0.178069	-0.231099				-0.0491318	0.435842	0.557654	-0.62286	0.175758	-0.175075
	-0.531334	0.485604	0.0922449	-0.0740069	0.296641	0.194435	-0.396029	-0.409591				0.256225	0.208744	-0.531334	-0.431287	0.222078	-0.438821
	-0.557445	0.131366	-0.130058	0.0362176	0.670225	0.199159	-0.534955	-0.303513				0.194435	0.326645	-0.557445	-0.150023	0.483379	-0.272291
	0.437896	0.0700248	-0.303162	0.342927	0.0205022	0.256875	-0.272188	-0.269696				0.199159	0.522472	0.437896	-0.665715	0.428651	-0.493012
	0.479461	0.416094	0.0569115	0.198949	0.561476	0.391821	-0.454961	-0.0682901				0.391821	0.391838	0.479461	-0.596611	0.0766092	-0.263832
	0.234343	0.375443	0.213318	0.0400238	-0.210972	-0.0295204	-0.658685	0.122341				0.269065	0.0979415	0.234343	-0.36061	0.0103944	-0.592994
	0.107712	0.131124	0.262527	0.0993483	0.400335	0.0932691	-0.586286	0.0322968				0.35362	0.230155	0.107712	-0.697951	0.194332	-0.343775
	0.345668	0.267877	-0.196406	-0.168774	-0.0821304	0.0561614	-0.439784	0.111877				0.36499	0.180274	0.345668	0.185538	0.195556	-0.371143
	0.403003	0.221887	-0.540574	-0.159014	0.233017	0.313508	-0.167979	-0.0802016				0.219919	0.382634	0.403003	0.0781554	-0.0340825	-0.146879
	-0.0984951	0.335523	-0.36342	-0.364409	0.255302	0.472405	0.180288	-0.417722				0.372111	0.137877	-0.0984951	0.208955	-0.083755	-0.279697
	0.233245	0.0678642	-0.128467	0.123033	0.225091	0.246663	-0.122351	-0.413419				0.0883817	0.330106	0.233245	-0.306568	-0.149902	0.10091
	-0.123108	0.287055	-0.129949	-0.0334283	0.269065	0.273338	-0.304353	-0.121974				0.386717	0.280734	-0.123108	0.281002	-0.0894253	-0.299464
	0.647329	0.165451	-0.388824	-0.164563	0.35362	0.232995	0.0335217	-0.431727				-0.0956701	0.289909	0.647329	0.236899	-0.369411	0.0214329
	0.347575	0.174558	0.118679	-0.272599	0.175965	0.238074	0.0765469	0.17516				0.0410525	0.268781	0.347575	0.344128	-0.369496	-0.166973
	0.0363951	0.348141	0.196678	0.0326147	0.233928	0.363201	-0.581791	-0.304564				0.0990801	0.0631536	0.0363951	-0.493295	-0.439437	-0.109451
	0.252035	0.0783075	0.217852	0.356027	0.274885	0.331259		-0.527671				0.303022	-0.3102	0.252035	-0.0893393	-0.270534	-0.498593
	0.0460389	0.00390345	0.110733	-0.178335	0.648959	-0.122522		-0.0700167				-0.0542526	0.432689	0.0460389	-0.536946	-0.36724	-0.488474
	0.275343	0.417213	0.232717	-0.0830194	0.108341	0.248534		0.102989				0.163156	0.137716	0.275343	-0.682885	-0.295872	-0.0338016
	0.394967	0.316677	0.249046	0.298275	0.549485	0.116257		-0.277853				0.24957	0.55459	0.394967	-0.417141	-0.512127	0.131251
	0.021709	-0.135368	0.391761	-0.237703	-0.228186	-0.101049		0.300046				-0.0228916	0.526369	0.021709	-0.135899	-0.313248	0.0332591
	0.414364	0.252331	0.0278767	-0.0836722	0.301942	-0.0552886		-0.294622				0.0822396	0.528599	0.414364	-0.733518	-0.698782	0.183884
	-0.0909583	0.296023	0.372111	-0.0193285	-0.168189	0.0398845		-0.193782				-0.268676	0.206211	-0.0909583	-0.622016	-0.394357	0.0799911
	-0.0708986	-0.192451	0.0883817		-0.020162	0.127253		-0.315588				-0.329551	0.462031	-0.0708986	-0.369919	0.483214	-0.241289
	0.624041	0.0654372	0.117309		0.0363365	0.341475		-0.165154				0.358313	0.358501	0.243949	-0.722187	-0.276918	-0.28232
	0.469256	-0.380878	-0.304555		0.207061	0.334085		-0.184421				-0.1442	0.125859	0.234036	0.268259	-0.511964	-0.22609
	0.152918	0.162332	-0.0547746		0.114344	0.0407593		-0.198451				0.324271	-0.15541	0.207285	0.302708	-0.452823	-0.241631
	0.627193	0.446578	0.0149749		-0.258646	0.24514		0.24453				0.472405	0.267611	0.588504	-0.350287	-0.0215759	-0.584425
	0.58312	0.0349136	0.386717		0.117244	0.0969658		0.161936				0.238074	0.22262	0.409055	0.258746	-0.196688	-0.638702
	0.435842	-0.160818	0.13616		-0.148111	0.207936		0.114246				0.163507	0.454463	0.594137	0.248291	-0.654181	-0.438695
	0.208744	-0.0870984	-0.0621504		0.184524	0.0415382		-0.304037				0.187245	0.120175	0.00837821	0.294123	-0.411929	-0.164248
	0.326645	0.00131238	0.32885		0.204162	0.0380999		-0.398418				-0.0513209	0.1997	-0.276107	0.0336672	-0.164296	-0.602072
	0.522472	-0.10572	-0.0956701		0.205979	0.000322605		-0.257001				-0.181447	0.206279	-0.293712	-0.516377	0.254887	-0.324429
	0.391838	-0.0398987	0.332364		-0.0162528	-0.047232		-0.212471				0.000751035	0.376124	0.227493	-0.653372	0.214399	-0.0171963
	0.0979415	0.0817733	0.0410525		0.38957	0.318446		-0.0841741				0.122872	0.0694744	-0.0683874	-0.379091	0.267471	0.1616
	0.230155	0.0337722	0.226966		0.0547887	0.229806		-0.51507				0.288283	0.0502046	0.485631	-0.251773	0.147605	-0.0620527
	0.180274	-0.0312915	0.0046227		0.39834	0.260346		-0.11112				-0.0474706	-0.462777	0.195179	-0.700305	0.401036	-0.558833
	0.382634	0.18294	-0.112642		-0.209658	0.0150345		-0.0307859				0.301145	0.529601	-0.189104	-0.564875	0.164754	-0.217736
	0.137877	0.112648	-0.223258		0.5275	0.0737		0.015864				-0.21746	0.432497	0.11874	-0.479347	-0.447497	0.0649282
	0.330106	0.130382	0.0990801		0.0733575	0.0781622		-0.361339				0.0207298	0.0571745	0.544846	-0.789601	0.335685	-0.455987
	0.280734	-0.0233362	-0.206681		0.357902	0.232703		0.0977272				-0.227557	0.488554	-0.351657	0.261508	0.26116	-0.362954
	0.289909	0.0543153	0.303022		0.26165	0.252383		0.192504				0.153121	-0.149433	0.0628496	0.053334	0.19017	-0.366464
	0.268781	0.300311	0.0822139		0.19973	0.177234		-0.3275				0.127253	0.298927	-0.510179	0.153422	0.271508	-0.547497
	0.0631536	0.200223	-0.0536678		-0.1839	0.287291		0.109363				0.0407593	0.0700248	0.0201683	-0.344407	0.0829317	-0.474065
	-0.3102	0.188389	0.417979		0.105888	-0.303005		-0.0887713				0.207936	0.416094	0.296686	0.134679	-0.257969	-0.421182
	0.432689	0.504514	-0.0542526		-0.00589271	-0.202227		-0.0311336				0.114344	0.375443	0.18745	0.35012	-0.49169	0.163908
	0.137716	0.405587	0.39587		0.0382509	-0.165733		-0.0531667				0.184524	0.131124	0.399195	0.156673	0.159026	0.291623
	0.55459	-0.138902	0.163156		-0.395139	0.0997342		-0.175019				0.5275	0.267877	-0.0411521	0.226395	-0.602253	0.125405
	0.526369	0.126459	0.230499		0.414475	0.078257		-0.235195				0.0783825	0.221887	-0.049062	0.0419396	-0.569576	-0.286596
	0.528599	0.0784299	0.0409364		-0.0123025	0.0364552		0.0827295				0.0584362	0.0195017	-0.084892	0.197105	-0.533091	-0.334396
	0.206211	0.36499	0.24957		0.339305	-0.19586		-0.0271221				0.200956	0.00836893	0.040506	0.00507179	-0.53406	-0.459149
	0.462031	0.219919	-0.0228916		0.310027	0.107334		-0.0589399				0.0304335	0.372171	0.143505	0.234521	0.442971	0.499856
	0.358501	-0.0105775	-0.309745		-0.100209	0.00542004		0.0984642				0.195869	0.256875	0.248957	0.0188784	0.349905	0.459253
	0.125859	0.264118	-0.497965		-0.0478173	-0.143301		-0.0343472				0.289624	-0.0295204	0.0471104	0.114906	-0.044497	0.299238
	-0.15541	0.0854842	-0.427316		0.105988	0.345078		-0.0557749				0.416496	0.175965	-0.119284	-0.1046	-0.0857997	-0.325191
	0.267611	0.0793573	-0.406109		-0.0914683	0.448323		-0.0763173				-0.197071	0.233928	0.20328	0.0154413	-0.0999645	-0.207037
	0.22262	0.0861125	0.0822396		-0.0968546	-0.307609		0.0244054				0.228309	0.0784299	-0.140596	-0.233243	-0.0485102	-0.469579
	0.454463	0.176862	0.275901		0.00151496	0.0132566		-0.191333				-0.128053	-0.0105775	-0.0616322	-0.211005	-0.384438	0.167669
	0.120175	0.047713	0.130147		0.124381	-0.158154		-0.209237				0.259251	0.264118	-0.190435	-0.577636	-0.375298	-0.0702172
	0.1997	0.108009	-0.268676		0.205436	0.122837		0.150016				0.281403	0.0854842	0.335523	-0.578359	-0.488071	0.386031
	0.206279	0.237375	-0.176384		0.229953	0.0841219		0.170119				0.241071	0.0793573	0.0678642	-0.258239	-0.283635	-0.273331
	0.376124	0.258896	-0.329551		-0.143313	0.0566479		-0.32282				-0.216397	0.0861125	0.287055	-0.585516	-0.32704	0.117653
	0.0694744	0.094006	0.358313		-0.208625	0.341072		-0.234653				0.501547	0.117309	0.165451	-0.527517	-0.534305	0.332437
	0.0502046	0.0137646	-0.1442		0.329304	0.403193		-0.212383				-0.324761	-0.304555	0.174558	-0.32199	-0.287345	0.0868029
	-0.462777	0.0545424	-0.278544		0.197726	0.370366		-0.486368				-0.330112	-0.0547746	0.348141	-0.580968	-0.193012	-0.247205
	0.243949	0.324271	0.000502107		0.0589989	-0.150001		0.210594				0.426163	0.0149749	0.0783075	0.193103	-0.747875	-0.185232
	0.234036	-0.148636	0.34523		-0.037603	0.0512366		-0.185491				-0.291626	0.13616	0.00390345	-0.0463554	-0.345924	-0.441247
	0.207285	0.507975	0.30321			0.20131		-0.423495					-0.0621504	0.417213	0.113819	-0.279006	-0.399226
	0.588504	0.340431	0.275343			-0.0763434		0.162307					0.32885	0.316677	0.0452671	-0.520491	-0.46514
	0.409055	0.0557966	-0.0251325			0.135461		-0.0313835					0.332364	-0.135368	-0.460024	-0.484476	0.0285551
	0.594137	0.474471	0.390784			-0.046849		0.211478					0.226966	0.252331	0.152258	-0.0364407	-0.372444
	0.00837821	-0.298164	-0.0322678			0.195869		0.00800338					0.0046227	0.296023	0.185406	-0.151333	-0.27688
	-0.276107	0.139453	-0.231719			0.0576279		-0.266989					-0.112642	0.382656	0.159533	-0.690895	-0.124394
	-0.293712	0.235336	-0.0584413			0.289624		-0.197361					-0.223258	0.136299	0.109456	-0.422229	-0.132376
	0.227493	-0.0271252	0.308408			0.0113043		-0.44199					-0.206681	0.095129	0.0507433	-0.162696	-0.140402
	-0.0683874	0.327367	0.420012			-0.0150893		0.0340934					0.0822139	0.0423939	-0.0230701	0.202485	-0.573419
	0.485631	0.290498	0.322787			0.115115		-0.0520502					-0.0536678	0.0621521	0.338737	0.287484	-0.163914
	0.195179	-0.0886017	0.485403			0.245043		-0.228997					0.417979	-0.104848	0.257438	-0.465641	-0.248782
	-0.189104	0.245381	0.199585			0.270143		-0.11729					0.39587	-0.0821557	-0.11383	0.212861	-0.129537
	0.11874	-0.427665	0.347479			0.015311		-0.138531					0.230499	0.0922449	-0.0771579	-0.638462	-0.258353
	0.544846	-0.137141	0.327654			0.0872751		-0.326156					0.0409364	-0.130058	-0.246352	-0.56249	-0.170975
	-0.351657	0.123431	0.0688561			0.144041		0.195342					-0.309745	-0.0800109	0.0775225	-0.592757	-0.0755372
	0.0628496	0.0614922	0.0827142			0.192211		-0.528189					-0.497965	-0.166847	-0.332747	-0.594254	0.113465
	-0.510179	0.269984	0.139301			0.24822		0.0169186					-0.427316	0.57617	-0.345577	-0.138333	-0.56235
	0.0201683	-0.312443	-0.139034			-0.0424924		-0.369869					-0.406109	0.26046	-0.236532	0.33736	-0.348263
	0.296686	-0.267709	-0.0978668			0.121423		0.217213					0.275901	0.313412	-0.244453	0.170695	-0.435763
	0.18745	-0.112748	-0.119551			0.116455		0.354315					0.130147	-0.0176288	-0.403873	-0.114869	-0.382883
	0.399195	0.533565	0.0783825			0.0436027		0.322097					-0.176384	0.325848	-0.36177	0.0155266	-0.631516
	-0.0411521	0.0968162	-0.0124756			0.00027095		0.20333					-0.278544	0.118287	-0.507493	0.0273258	-0.349842
	-0.049062	0.306474	0.0584362			0.0742612		0.0208678					-0.148636	0.344042	0.189705	-0.067058	-0.268167
	-0.084892	0.128754	0.00823769			-0.0201675		-0.0708408					0.507975	-0.00260072	0.0709078	-0.390321	-0.223118
	0.040506	0.165987	-0.0332336			0.0657858		0.286454					0.340431	0.193351	0.165579	-0.382267	0.638559
	0.143505	0.152558	0.0848886			0.0938268		0.233868					0.0557966	-0.309946	-0.331852	-0.47959	0.0801266
	0.248957	0.0196043	0.200956			0.202779		-0.476987					0.474471	0.429606	0.153921	-0.181932	0.00172354
	0.0471104	-0.0996858	0.0304335			0.426163		0.213888					-0.298164	0.423611	0.146287	-0.384841	-0.0509447
	-0.119284	-0.619924	0.182223			0.0432166		0.487262					0.139453	0.226871	0.304679	-0.481379	-0.463028
	0.20328	-0.295084	0.112753			0.0725057		0.339532					0.235336	0.119687	0.115565	-0.3069	-0.114484
	-0.140596	-0.111451	0.0776031			0.000401193		0.107353					-0.0271252	0.0537329	0.135116	-0.127292	-0.600632
	-0.0616322	0.0800645	0.418887			0.21715		0.34458					0.327367	0.289192	0.205228	-0.728241	-0.148573
	-0.190435	-0.0174081	-0.0729746			-0.131814		0.210775					0.290498	0.259431	0.0475219	-0.335516	-0.391223
	0.344042	-0.531034	0.213923			0.133125		0.134071					-0.0886017	0.387439	-0.348158	0.541983	-0.470789
	-0.00260072	-0.495925	0.118385			0.16914		0.212977					0.245381	0.258206	-0.254472	-0.243376	-0.466496
	0.193351	-0.538548	-0.0201717					0.131453					-0.427665	-0.134784	-0.0398553	-0.522659	-0.388315
	-0.309946	-0.0630543	0.00901598					0.166875					-0.137141	0.369198	0.186628	-0.428608	-0.185037
	0.429606	-0.321347	-0.262181					0.113382					0.123431	0.0812787	-0.250838	-0.0863703	-0.447473
	0.423611		-0.100032					0.198066					0.246663	-0.0184817	-0.32748	-0.122087	-0.185399
	0.226871		-0.296548					0.274779					0.273338	-0.167311	-0.65589	-0.631319	-0.162618
	0.119687		-0.173063					0.187144					0.232995	0.160953	0.20485	-0.498089	-0.102793
	0.0537329		-0.277752					0.17897					0.363201	-0.288818	-0.321995	-0.240382	-0.550738
	0.289192		0.0416319					-0.158443					0.331259	0.433438	-0.354083	0.0263578	-0.289104
	0.259431		0.0049561					-0.0761378					-0.122522	0.505915	-0.239902	0.429077	0.0989875
	0.387439		-0.166206					0.123714					0.248534	0.325432	0.0168152	0.232525	-0.314334
	0.258206		-0.235468					0.136021					0.193013	0.121375	0.563394	0.285353	-0.214545
	-0.134784		-0.435107					-0.130419					0.0393065	0.250645	0.417916	-0.544652	-0.0433858
	0.369198		-0.124738					-0.0541025					0.0420147	0.304719	-0.324927	-0.602419	-0.354839
	0.0812787		-0.346361					-0.464087					-0.0758239	0.485012	0.618879	0.300581	-0.231485
	-0.0184817		-0.175464					0.178157					0.0985258	-0.261918	0.0748733	-0.661347	-0.386615
	-0.167311		-0.176786					0.430365					0.0449226	0.471117	0.367815	0.709389	-0.441459
	0.160953		-0.305966					0.351711					0.0498672	0.11008	0.335054	-0.61533	-0.305004
	-0.288818		-0.323508					0.221173					-0.0582086	0.135067	0.180214	-0.590599	-0.102196
	0.433438		-0.315715					0.151771					0.00469839	0.445472	0.283767	-0.589096	-0.491611
	0.505915		0.0674272					0.232916					0.0802165	0.423558	0.260756	-0.021197	-0.175302
	0.325432		0.416496					0.0940504					0.0243052	0.011037	0.216989	0.12511	-0.338856
	0.121375		-0.0183612					0.101888					0.0704563	-0.0481677	0.433246	0.248137	-0.184875
	0.250645		0.180739					0.345459					0.199623	-0.35621	0.126113	0.194661	-0.220717
	0.304719		-0.136048					0.195652					0.19625	0.144303	0.0438339	0.00683433	0.145886
	0.485012		-0.197071					-0.0377375					0.302062	0.321439	-0.151404	0.112682	0.07397
	-0.261918		0.228309					-0.17738					0.0598862	-0.403867	0.410009	0.195123	0.316826
	0.471117		0.30302					-0.319395					0.0084588	-0.083952	0.268961	0.0585681	-0.0507033
	0.11008		0.271169					0.193013					-0.145583	0.439092	-0.0807608	0.182599	-0.0884365
	0.135067		-0.0295776					0.163507					0.365637	-0.428467	-0.0912886	0.139946	-0.10254
	0.445472		-0.1566					0.187245					0.267403	-0.372797	0.121711	0.183045	-0.0174746
	0.423558		-0.0267567					0.0393065					-0.082463	0.346464	-0.204971	0.280899	-0.124684
	0.011037		-0.02601					-0.0513209					-0.0369213	0.0716912	0.324605	-0.196825	-0.117783
	-0.0481677		0.0702054					0.0420147					-0.0591997	-0.200091	-0.0609062	0.00570311	-0.050711
	-0.35621		-0.294556					-0.0758239					0.155035	-0.124125	0.3806	-0.260844	-0.0835703
	0.144303		-0.0799176					0.0985258					0.175319	0.0471595	0.375066	-0.0149505	-0.446949
	0.321439		0.128889					-0.181447					-0.0515299	-0.014785	0.22655	0.316364	0.282992
	-0.403867		-0.160605					0.000751035					0.196294	0.0348437	0.276104	0.184612	0.233783
	-0.083952		-0.128053					0.0449226					-0.362186	-0.195615	0.000579433	0.231503	0.259956
	0.439092		0.259251					0.0498672					0.112992	-0.00982598	-0.0412134	-0.130009	-0.193804
	-0.428467		-0.448093					0.122872					0.106762	0.427946	0.0977057	-0.0479815	-0.209802
	-0.372797		-0.152142					-0.0582086					-0.0988396	-0.1808	-0.0365589	-0.370993	-0.247324
	0.346464		0.035521					0.00469839					0.117454	-0.127557	0.0892144	0.218271	0.0272159
	0.0716912		-0.0265573					0.16377					0.249959	-0.297354	-0.131376	0.0118792	0.062963
	-0.200091		0.0250901					0.151582					0.0312949	-0.210545	0.0317491	0.275498	-0.578276
	-0.124125		-0.297424					0.206505					0.371681	-0.29904	-0.131255	0.19208	-0.281283
	0.0471595		-0.359946					0.182661					-0.0837662	-0.258489	-0.361809	0.215055	-0.596282
	-0.014785		0.170722					0.228276					0.0390284	0.263061	-0.428361	-0.154041	-0.292373
	0.0348437		0.27474					0.105194					0.153214	-0.440801	-0.422466	-0.188737	0.00596413
	-0.195615		-0.126424					0.206636					0.153089	-0.258317	0.0508623	-0.0967003	-0.0115268
	-0.00982598		-0.291626					0.288283					0.116257	0.481945	0.104002	-0.443395	-0.273208
	0.427946		-0.408766					0.0802165					-0.101049	-0.667552	0.238291	0.11281	-0.178857
	-0.1808		0.176128					-0.0474706					-0.0552886	-0.571849	0.240459	0.194244	-0.299981
	-0.127557		0.0863215					0.0243052					0.0398845	0.149402	0.172887	-0.23047	-0.259911
	-0.297354							0.0704563					0.341475	-0.0430249	-0.347465	-0.209799	0.0454031
	-0.210545							0.199623					0.334085	0.05603	0.318211	-0.566357	-0.296355
	-0.29904							0.19625					0.24514	0.278995	0.144609	-0.535304	-0.17711
	-0.258489							0.302062					0.0969658	0.162023	-0.0231526	-0.183379	0.0859098
	0.263061							0.301145					0.0415382	0.105316	0.262113	0.113793	-0.0809644
	-0.440801							0.0598862					0.0380999	-0.22926	0.463739	-0.0116529	-0.471368
	-0.258317							0.0084588					-0.258646	0.200786	0.00427766	0.224509	-0.119276
	0.481945							-0.145583					0.117244	-0.0764384	0.0182625	0.0207946	0.00571763
	-0.667552							0.365637					-0.148111	0.0701653	-0.0767708	0.164612	0.0047311
	-0.571849							0.267403					0.204162	-0.253672	0.539901	0.359959	-0.0063029
	0.149402							-0.082463					0.205979	0.320116	0.131477	-0.11351	0.0432722
	-0.0430249							-0.21746					-0.0162528	0.0178698	0.314685	0.136433	0.130644
	0.05603							-0.0369213					0.38957	0.0683502	-0.240509	-0.0210852	-0.0750892
	0.278995							-0.0591997					0.0547887	-0.283801	0.212942	-0.0684996	-0.0187518
	0.162023							0.155035					0.39834	-0.495057	0.123104	-0.47603	-0.168579
	0.105316							0.175319					-0.209658	0.203393	0.0351747	-0.409372	0.0259278
	-0.22926							0.0207298					0.0733575	0.00958179	0.295796	0.187934	0.118909
	0.200786							-0.0515299					0.357902	0.0761581	0.258899	0.265601	0.222364
	-0.0764384							-0.227557					0.26165	-0.446798	0.0997239	-0.130219	0.244814
	0.0701653							0.196294					0.19973	0.169766	-0.0308328	0.184391	0.227981
	-0.253672							-0.362186					0.139301	0.0491879	0.00607547	0.117232	-0.163061
	0.320116							0.203701					-0.139034	-0.0257076	0.369972	0.369422	0.0239758
	0.0178698							0.0773517					-0.0978668	-0.172527	0.1101	0.0328304	0.215643
	0.0683502							0.0878824					-0.119551	-0.406519	0.305074	-0.0996525	0.201608
	-0.283801							-0.0332331					-0.0124756	0.201308	-0.0409484	-0.0767012	0.164233
	-0.495057							0.00352197					0.00823769	-0.206328	-0.114839	0.0427632	0.0825537
	0.203393							0.197825					-0.0332336	0.10346	0.472133	0.204849	-0.0102258
	0.00958179							0.0489004					0.0848886	-0.570282	0.116933	-0.0638237	0.0297288
	0.0761581							0.112992					0.20131	-0.760448	-0.204773	-0.0336151	0.0281641
	-0.446798							0.106762					-0.0763434	0.344273	0.397227	-0.126316	0.149099
	0.169766							-0.0988396					0.135461	0.161861	0.247316	0.0882824	-0.0680994
	0.0491879							0.117454					-0.046849	-0.0561983	0.24507	-0.0557097	0.0668536
	-0.0257076							0.249959					0.0576279	-0.242128	0.364072	0.0796556	0.0187366
	-0.172527							0.0312949					0.0113043	0.40706	0.251887	-0.0847461	0.195294
	-0.406519							0.153121					-0.0150893	0.296641	-0.0532099	0.0785844	-0.00755656
	0.201308							0.371681					0.0674272	0.670225	0.22047	-0.0442225	-0.0530993
	-0.206328							-0.0837662					-0.0183612	0.0205022	-0.0597412	-0.0337354	-0.0844967
	0.10346							0.0390284					0.180739	0.561476	-0.066757	0.00131884	0.0777756
	-0.254973							0.153214					-0.136048	-0.210972	0.0753541	0.197213	-0.011428
	-0.112137							0.153089					0.30302	0.400335	-0.16006	0.273017	-0.114823
	0.125597							0.131983					-0.0799176	-0.0821304	0.279768	0.308389	0.0842317
	0.0923814							-0.450673					0.128889	0.233017	-0.399059	0.225696	-0.0678625
	-0.245393							-0.14779					-0.160605	0.255302	0.209357	0.0770698	0.12503
	0.201657							0.0410587					-0.448093	0.225091	-0.239297	-0.188639	0.237203
	-0.148775							-0.190545					0.305394	0.274885	-0.258326	-0.137116	-0.329677
	0.112883							0.00164832					-0.139963	0.648959	0.096899	-0.167358	0.0687039
	0.228224							-0.0568118					-0.102619	0.108341	0.0195814	-0.129817	-0.392107
	-0.193486							0.400042					0.00151496	0.549485	0.0934721	-0.206128	-0.17424
	-0.278635							0.0463827					0.124381	-0.228186	0.231821	-0.213287	-0.520927
	0.148001							0.238254					0.205436	0.301942	0.340808	-0.119182	-0.359723
	0.168225							-0.095305					0.229953	-0.168189	0.085096	-0.173656	-0.189497
	0.477886							-0.00968659					0.552183	-0.020162	0.0189926	-0.127399	-0.101796
	0.381056							-0.137726					-0.212744	0.0363365	0.103761	-0.0945202	-0.037355
	-0.408692							0.311109					0.40753	0.207061	0.0990023	-0.0536308	0.00591709
	0.504516							-0.0891883					0.436098	0.0932691	0.332169	-0.158088	-0.365423
	0.0678983							0.247591					0.468437	0.0561614	-0.203684	-0.315435	-0.368335
	0.271591							0.286951					0.4558	0.313508	-0.0380723	-0.494297	0.0504743
	0.00433029							-0.110362					-0.250457	0.161524	-0.527178	-0.178916	0.0197583
	-0.255717							0.097538					0.270527	-0.131738	-0.546837	-0.242236	-0.16529
	-0.344767							-0.148885					0.307406	-0.195295	-0.445203	-0.110729	0.0443706
	0.0750442							-0.0682497					0.202779	-0.349482	-0.426661	-0.081261	-0.271867
	-0.128887							0.0998753					0.0432166	0.012513	-0.0100032	-0.102465	-0.0912289
	-0.149349							0.33928					-0.0193285	-0.523635	-0.302019	-0.380449	0.51656
	0.0475119							0.286004					-0.408766	-0.231099	0.101441	-0.37625	0.438992
	-0.379741							0.41211					-0.131814	-0.409591	0.266484	0.262632	0.130966
	0.308198							0.426697					0.133125	-0.303513	0.331289	-0.48853	0.173484
	0.0754148							-0.0924956					-0.233952	-0.269696	0.118538	-0.323046	0.37747
	-0.026238							-0.103358					-0.163371	-0.0682901	-0.573442	-0.328263	0.282658
	0.198958							0.305394					0.176128	0.122341	0.475626	0.0573825	-0.276253
	0.0324977							-0.139963						0.0322968	0.0654484	-0.0195009	0.41604
	-0.68996							0.281403						0.111877	-0.0414134	0.0238487	0.382431
	0.0836908							0.241071						-0.0802016	0.227488	-0.0872936	0.0120595
	-0.59658							-0.216397						-0.417722	0.2398	-0.478108	0.206714
	-0.124502							-0.102619						-0.413419	-0.246551	0.0808764	0.173587
	0.351274							-0.243259						-0.121974	0.0153887	0.050818	-0.0747228
	-0.304824							0.0725275						-0.431727	-0.308971	-0.138949	-0.038829
								-0.204095						0.17516	-0.23689	0.00126184	0.213636
								0.147907						-0.304564	-0.319282	-0.323592	0.193817
								0.00527935						-0.527671	0.218322	-0.373818	0.0392912
								0.110871						-0.0700167	0.0222559	-0.300984	-0.0952153
								-0.000693177						0.102989	-0.000784908	0.1494	0.0726969
								0.11708						-0.277853	0.273853	-0.00160743	0.118248
								0.160124						0.300046	0.271597	-0.0666458	0.21313
								-0.118941						-0.294622	-0.0327001	-0.116128	0.315434
								-0.215995						-0.193782	-0.31831	0.417894	0.143434
								0.0244909						-0.315588	0.356197	-0.191481	-0.256491
								0.0899786						-0.165154	0.163757	0.00129026	-0.0752775
								0.501547						-0.184421	-0.0225594	-0.463973	-0.026179
								0.552183						-0.198451	-0.00435988	0.129699	0.0187777
								-0.212744						0.24453	0.00188384	0.559863	0.131989
								-0.324761						0.161936	0.243201	-0.288907	-0.102221
								0.40753						0.114246	0.559457	0.478438	-0.124736
								0.436098						-0.304037	0.361375	-0.0945931	0.250595
								0.468437						-0.398418	-0.263251	-0.0302264	-0.113795
								0.4558						-0.257001	0.147849	-0.0913228	-0.0428056
								-0.250457						-0.212471	-0.131547	0.100041	-0.0957812
								-0.330112						-0.0841741	-0.105896	-0.0246044	0.125105
								0.270527						-0.51507	-0.00855923	0.196886	-0.0897154
								0.307406						-0.11112	-0.28925	-0.250316	0.092057
								-0.207475						-0.0307859	-0.349605	0.0366105	0.0138968
								-0.206893						0.015864	-0.22017	-0.211102	-0.0736615
								0.352816						-0.361339	-0.161624	0.257121	0.227248
								0.298535						0.0977272	0.0901981	0.44555	0.332086
								-0.151843						0.192504	-0.129561	-0.0937423	0.319105
								-0.28958						-0.3275	0.0383071	0.132823	0.480625
								-0.272993						0.109363	0.0375936	-0.217023	-0.0113219
								-0.233952						-0.0887713	0.124976	-0.682887	0.0978285
								-0.163371						-0.0311336	-0.242689	-0.60663	-0.0930789
								-0.733632						-0.0531667	-0.00473417	-0.278791	-0.394395
								-0.356239						-0.175019	-0.0279924	-0.155257	-0.0473152
								-0.0262997						-0.235195	0.217664	-0.335528	0.140285
								0.364538						0.0827295	0.141242	0.0218361	0.192799
								0.313558						-0.0271221	-0.175788	-0.256951	0.41745
														-0.0589399	0.536967	0.0414732	0.181275
														0.0984642	0.0675325	0.156369	0.338619
														-0.0343472	0.250418	0.208906	0.346991
														-0.0557749	0.248988	-0.0688742	0.099813
														-0.0763173	0.00448245	-0.326527	-0.407912
														0.0244054	-0.128642	-0.131536	-0.375564
														-0.191333	0.251263	-0.619325	-0.304124
														-0.209237	0.0569441	-0.0745335	-0.420005
														0.150016	-0.150605	-0.562796	-0.116085
														0.170119	-0.223357	-0.461696	-0.468301
														-0.32282	0.0216713	-0.207511	-0.520717
														-0.234653	-0.000352166	-0.485344	-0.297245
														-0.212383	0.27761	-0.170291	-0.200723
														-0.486368	0.22862	-0.0152872	-0.525676
														0.210594	0.257395	-0.323534	-0.194506
														-0.185491	-0.0898399	-0.325536	0.224764
														-0.423495	0.227557	-0.308896	-0.0454785
														0.162307	0.144448	0.367992	-0.14496
														-0.0313835	-0.145851	-0.451964	-0.32454
														0.211478	-0.19075	0.163008	-0.402758
														0.00800338	0.0602559	-0.647305	0.00820215
														-0.266989	-0.233507	0.273388	-0.201416
														-0.197361	-0.0775244	0.221221	-0.544538
														-0.44199	-0.11518	-0.0681424	-0.503924
														0.0340934	0.0819265	-0.385424	-0.178984
														-0.0520502	0.314123	0.662986	-0.507138
														-0.228997	0.354479	0.0488319	-0.382842
														-0.11729	-0.269558	-0.473793	-0.163006
														-0.138531	0.185873	0.318175	0.0132711
														-0.326156	-0.32829	0.293074	-0.196256
														0.195342	-0.0947117	-0.3599	0.0286216
														-0.528189	0.0711178	-0.128028	0.248065
														0.0169186	0.123659	0.342116	0.334834
														-0.369869	0.337419	-0.199358	-0.135439
														-0.192451	0.178694	-0.233962	-0.248224
														0.0654372	0.327356	-0.07623	-0.366462
														-0.380878	0.234274	-0.247594	0.520414
														0.162332	-0.121584	-0.391511	0.398692
														0.446578	0.170828	-0.532557	-0.434563
														0.0349136	0.310974	-0.354519	-0.373148
														-0.160818	-0.185716	0.103404	-0.443434
														-0.0870984	-0.10366	-0.180119	0.251687
														-0.303162	0.279806	-0.0586561	0.194674
														0.0569115	0.0771396	-0.038096	-0.0223724
														0.213318	0.0223829	0.065095	0.0637473
														0.262527	-0.0706228	0.170216	-0.425619
														-0.196406	-0.0588746	-0.0795659	-0.459867
														-0.540574	0.0590621	-0.162021	-0.309062
														-0.36342	0.01431	0.185829	-0.531382
														-0.128467	0.246008	-0.0415621	-0.0150751
														-0.129949	0.206627	0.205865	-0.642556
														-0.388824	-0.188998	0.131611	-0.380129
														0.118679	0.543392	0.0258736	0.175944
														0.196678	0.313842	0.294059	0.108244
														0.217852	0.131594	0.175568	-0.179318
														0.110733	-0.215987	0.437849	-0.357497
														0.232717	0.367012	0.0997173	-0.430484
														0.249046	0.16168	-0.17194	0.233586
														0.391761	0.259404	-0.0290317	-0.551059
														0.0278767	0.0380312	-0.0909004	-0.533507
														0.00131238	0.154725	0.0270579	-0.0397848
														-0.10572	0.277776	0.188188	-0.573942
														-0.0398987	0.230377	0.0139339	-0.442196
														0.0817733	0.0237784	0.395998	-0.29056
														0.0337722	0.0203451	-0.0956202	-0.100567
														-0.0312915	0.267541	0.251894	0.197201
														0.18294	0.195202	0.224431	0.0577177
														0.112648	-0.0467523	0.0451454	0.22354
														0.130382	0.187147	-0.0539512	-0.385256
														-0.0233362	-0.0356964	-0.101183	-0.348093
														0.0543153	0.0696772	0.407031	0.444937
														0.300311	0.0478523	0.378258	-0.41159
														0.200223	0.168966	0.129546	-0.273003
														0.188389	0.306153	0.299889	-0.417642
														0.504514	0.413874	0.384755	0.450331
														0.405587	-0.145188	0.197368	-0.168856
														-0.138902	0.170492	0.309299	0.0448824
														0.126459	0.0775076	-0.0181205	-0.0749638
														0.122338	0.519398	0.138738	-0.416449
														-0.253892	0.411577	0.0630255	0.0440954
														0.184405	0.0640957	-0.20503	0.204364
														0.0453128	0.561056	0.0410156	0.192214
														0.267319	-0.174628	0.155889	-0.202785
														0.176862	-0.323892	-0.204928	-0.443134
														0.047713	-0.291882	0.0642578	-0.496501
														0.108009	-0.297182	-0.0475446	-0.127155
														0.237375	0.166635	-0.30334	-0.318259
														0.258896	0.554211	-0.0518715	-0.385918
														0.094006	0.510795	0.018967	-0.291125
														0.0137646	0.336059	-0.169672	0.560485
														0.0545424	0.59967	0.172245	-0.3343
														-0.254973	-0.310167	0.118833	-0.32696
														-0.112137	-0.116451	-0.0905426	-0.271983
														0.125597	-0.28964	0.243376	-0.120657
														0.0923814	-0.266359	-0.0348597	-0.396481
														-0.245393	-0.115722	0.0144129	-0.247796
														-0.0740069	0.0284391	0.128064	-0.273984
														0.0362176	0.00514445	0.181983	-0.242999
														0.342927	-0.438193	0.109468	-0.450002
														0.198949	-0.269424	0.034238	-0.0713516
														0.0400238	0.251252	0.081453	0.393335
														0.0614922	-0.379444	0.0257076	0.00895573
														0.269984	0.11577	0.0753107	0.00340988
														-0.312443	0.0364063	-0.330159	-0.370532
														-0.267709	0.206394	0.0148472	-0.137036
														-0.112748	0.371269	-0.316221	-0.270771
														0.533565	-0.235565	0.157718	-0.209325
														0.0968162	0.266616	0.111085	-0.414975
														0.306474	0.150875	-0.316015	0.347274
														0.128754	-0.0163868	0.337003	0.335487
														0.165987	-0.0346745	0.247228	-0.176522
														0.152558	0.0219922	0.144914	-0.320355
														0.0196043	0.231167	0.159354	-0.311125
														-0.0996858	0.690468	0.00583093	-0.00124819
														0.000502107	-0.230847	0.180788	0.138975
														0.34523	-0.0361984	0.0520922	0.101119
														0.30321	-0.164166	-0.14756	0.0401203
														0.275343	0.33675	0.272353	-0.0481611
														-0.0251325	-0.226141	0.122688	-0.220115
														0.390784	0.145897	0.442067	0.15511
														-0.0322678	0.496673	-0.0666865	0.179033
														-0.231719	-0.240491	0.315871	0.103864
														-0.0584413	-0.154303	0.164294	0.039365
														0.308408	-0.198773	0.213562	0.067426
														0.420012	0.32123	0.154428	0.254011
														0.322787	-0.359106	-0.0917076	0.0206172
														0.485403	0.310877	0.499625	0.102012
														0.199585	-0.332127	0.501652	-0.243328
														0.347479	0.250344	0.231742	-0.104518
														0.327654	0.169925	0.0589057	-0.172039
														0.0688561	0.0823809	-0.0502995	-0.389474
														0.0827142	0.27428	-0.0466423	-0.225715
														0.217213	-0.337177	-0.181741	-0.217988
														0.354315	0.193068	0.0620843	-0.179998
														0.322097	-0.0617595	-0.172027	-0.464117
														0.20333	-0.143678	0.182092	-0.0481326
														0.0208678	0.498332	0.0171442	0.146874
														-0.0708408	-0.0118428	0.191908	-0.0988041
														0.286454	-0.0498063	-0.0490977	-0.131828
														0.233868	-0.212712	-0.190362	0.13742
														-0.476987	-0.0836299	-0.440405	-0.298903
														0.213888	-0.292866	0.0947619	-0.0675934
														0.487262	0.0691641	-0.0701095	-0.212714
														0.339532	0.191481	0.296951	-0.214862
														0.107353	0.260113	0.208609	-0.285034
														0.34458	0.43086	-0.0247167	-0.115431
														0.210775	0.0533184	0.530908	-0.0896176
														0.134071	-0.360631	0.0393469	-0.132553
														0.212977	0.400701	0.226581	0.316715
														0.131453	-0.293196	0.105764	-0.0520155
														0.166875	0.303267	0.158203	0.0630652
														0.113382	-0.352899	0.301881	-0.0327996
														0.198066		0.0813431	0.0896486
														0.274779		-0.09581	-0.056239
														0.187144		0.212007	0.0291539
														0.17897		0.301802	-0.396139
														-0.158443		0.0716145	-0.0532369
														-0.0761378		0.339912	-0.0270878
														0.123714		0.256005	-0.112185
														0.136021		0.0496077	-0.212499
														-0.130419		0.100543	0.189365
														-0.0541025		0.177552	-0.266648
														-0.464087		-0.35381	-0.423714
														0.178157		-0.291089	-0.207032
														0.430365		0.175285	-0.14732
														0.351711		0.106866	-0.368735
														0.221173		-0.27108	-0.211993
														0.151771		0.0275678	-0.556565
														0.232916		0.270291	0.588497
														0.0940504		0.329092	-0.0369587
														0.101888		0.0657473	-0.564962
														0.345459		0.382051	-0.16239
														0.195652		-0.0374915	-0.44154
														-0.0377375		0.235374	-0.397082
														-0.17738		0.1381	-0.48179
														-0.319395		0.0375618	-0.0042284
														0.16377		-0.256141	-0.603099
														0.151582		0.0228121	-0.252292
														0.206505		0.197885	0.156464
														0.182661		0.314469	-0.437174
														0.228276		0.0506419	-0.365776
														0.105194		0.193604	-0.474844
														0.206636		0.0982914	-0.492894
														0.203701		0.279497	-0.621396
														0.0773517		-0.127585	-0.452295
														0.0878824		-0.159158	0.0321545
														-0.0332331		0.062108	0.280853
														0.00352197		-0.254837	-0.347759
														0.197825		-0.160868	-0.403624
														0.0489004		-0.381409	0.250619
														0.131983		0.172099	-0.328941
														-0.450673		0.127403	-0.324103
														-0.14779		-0.0799787	-0.532237
														0.0410587		-0.0748754	-0.200827
														-0.190545		0.0565892	-0.483748
														0.00164832		0.156961	-0.00895945
														-0.0568118		-0.024558	-0.485019
														0.400042		-0.186301	-0.491268
														0.0463827		0.22242	0.0946997
														0.238254		-0.224545	-0.433607
														0.000322605		-0.0993442	-0.406267
														-0.047232		-0.0315909	-0.33472
														0.318446		0.504917	-0.500151
														0.229806		0.345076	-0.0978915
														0.260346		0.505215	-0.624794
														0.0150345		0.0963053	-0.305657
														0.0737		0.133819	-0.315628
														0.0781622		-0.134286	-0.266973
														0.232703		0.117485	-0.192742
														0.252383		0.0412285	-0.30586
														0.177234		0.148748	-0.248105
														0.287291		0.114555	-0.00863686
														-0.1839		0.0577234	0.0803328
														0.105888		-0.223451	-0.273905
														-0.00589271		-0.190285	-0.213182
														0.0382509		-0.162301	0.434501
														-0.303005		-0.585119	-0.33136
														-0.202227		-0.0617345	-0.306873
														-0.165733		0.224443	-0.216543
														0.0997342		-0.357336	-0.0711374
														0.078257		-0.323023	-0.258729
														-0.395139		-0.544861	-0.367065
														0.414475		-0.270623	-0.0530175
														-0.0123025		0.0232655	-0.267587
														0.339305		0.0824654	-0.125466
														0.310027		0.10309	-0.378342
														-0.100209		0.284061	-0.199681
														0.0364552		0.45723	0.220437
														-0.19586		0.133859	-0.24866
														0.107334		0.183023	-0.146486
														0.00542004		-0.0651517	-0.285899
														-0.143301		-0.225241	-0.292399
														0.345078		-0.0959246	-0.323119
														0.448323		-0.161327	0.175486
														-0.307609		-0.164328	-0.32526
														0.0132566		0.407118	-0.143357
														-0.158154		0.447294	-0.134013
														0.122837		0.0441278	-0.220864
														0.0841219		0.129622	-0.25366
														0.0566479		0.0736472	-0.0876738
														0.341072		0.070306	0.267882
														0.403193		-0.0229861	-0.095527
														0.370366		-0.160525	-0.0561991
														-0.150001		-0.113926	0.33151
														0.0512366		-0.0731106	-0.103534
														0.182223		-0.11318	-0.106908
														0.112753		-0.00394107	-0.0808822
														0.0776031		0.0845692	0.115408
														0.418887		-0.225652	0.116951
														-0.0729746		0.0846435	0.0651907
														0.213923		0.170176	0.112995
														0.118385		0.137743	0.157706
														-0.0201717		0.161998	0.0439803
														-0.095305		0.263225	0.147938
														-0.00968659		0.152157	0.256767
														-0.137726		0.280581	-0.400469
														0.311109		-0.149574	-0.478267
														-0.0891883		0.0881898	-0.21227
														0.247591		-0.0167428	-0.263333
														0.286951		0.383941	-0.0363421
														-0.110362		0.0818158	0.0851611
														0.097538		0.421087	0.0880207
														-0.148885		0.397024	-0.677367
														-0.0682497		0.179432	-0.452867
														0.0998753		-0.00332962	-0.638239
														0.115115		-0.115892	-0.298822
														0.245043		-0.275157	-0.581485
														0.270143		0.438516	0.493472
														0.33928		-0.0909614	0.300288
														0.286004		-0.0425737	0.297211
														0.0993483		0.0889301	-0.435998
														-0.168774		-0.165371	-0.443921
														-0.159014		-0.00512916	-0.127567
														-0.364409		-0.0916248	0.122783
														0.123033		-0.429756	0.0830808
														-0.0334283		-0.139784	-0.533579
														0.015311		0.0282163	-0.0602859
														0.0872751		0.13405	0.333302
														0.144041		-0.111245	0.226545
														0.192211		-0.0431514	0.0513788
														0.24822		-0.0644091	0.412875
														-0.0424924		-0.259162	0.00876988
														0.121423		-0.214004	-0.0963739
														0.116455		0.218255	0.232804
														0.0436027		0.24611	0.463725
														0.00027095		0.339877	0.106604
														0.0742612		0.06565	0.150989
														0.00901598		0.186344	0.349696
														-0.262181		0.113841	0.494176
														-0.100032		0.128861	0.336564
														-0.296548		-0.029172	0.0606268
														-0.173063		0.420475	0.380592
														-0.277752		0.163307	-0.643438
														0.0416319		-0.056847	-0.228887
														0.0049561		-0.122657	-0.295083
														-0.166206		-0.198989	-0.137082
														-0.235468		-0.064821	0.0501205
														-0.619924		-0.23065	-0.040509
														-0.295084		-0.0809063	-0.0364647
														-0.111451		-0.226492	-0.429151
														0.0800645		0.358578	-0.617064
														-0.0174081		-0.00632378	-0.181661
														-0.531034		0.0224006	0.000360004
														-0.495925		0.238894	-0.136176
														-0.538548		0.320639	0.236183
														-0.0630543		-0.0914552	-0.249076
														0.178069		-0.062434	0.201849
														-0.396029		-0.174935	0.255027
														-0.534955		0.136583	0.251188
														-0.272188		-0.0421901	-0.0225129
														-0.454961		-0.20095	-0.289916
														-0.435107		-0.100185	-0.23275
														-0.124738		-0.0313632	0.265677
														-0.346361		-0.0621586	0.382985
														-0.175464		0.116022	0.287192
														-0.176786		-0.0306302	-0.202448
														-0.305966		0.0581928	0.0382761
														-0.323508		0.0406341	-0.294173
														-0.315715		0.0771482	0.212033
														-0.658685		0.140535	-0.466681
														-0.586286		0.059431	0.0638143
														-0.439784		0.516597	-0.616215
														-0.167979		0.433048	0.288167
														0.271169		0.12167	0.0374185
														-0.0295776		-0.013238	0.176332
														-0.1566		0.377774	-0.276266
														-0.0267567		-0.109022	0.0744928
														-0.02601		0.215204	-0.170188
														0.0702054		0.263187	0.0410225
														-0.294556		0.111733	-0.125979
														-0.012021		0.0807298	-0.335585
														-0.364925		0.145634	-0.00813378
														-0.0201675		0.251499	0.209632
														0.0657858		0.0829785	0.074561
														0.0938268		0.0916527	-0.152462
														-0.152142		0.0766903	-0.035108
														0.035521		0.202981	-0.320657
														-0.0265573		0.167853	-0.477805
														0.0250901		0.187944	-0.186293
														-0.297424		0.000839841	-0.290759
														-0.359946		0.451463	0.15629
														0.170722		0.535325	-0.448035
														-0.321347		-0.0901435	-0.0961143
														-0.164563		-0.0386647	-0.277028
														-0.272599		0.0872749	-0.186143
														0.0326147		0.0303326	-0.308756
														0.41211		0.285999	-0.0220244
														0.426697		-0.0882401	-0.27423
														-0.0924956		0.304626	-0.186009
														-0.103358		0.227129	0.0318456
														-0.243259		-0.0200705	-0.0640989
														0.0725275		0.13509	0.127977
														-0.204095		-0.177091	0.106988
														-0.266177		-0.219555	-0.0997431
														0.469026		0.131301	-0.185573
														-0.0478173		-0.264376	0.252817
														0.105988		0.324281	0.210256
														-0.0914683		0.211141	-0.256916
														-0.0968546		0.109374	0.0605254
														0.180288		0.139447	-0.474641
														-0.122351		0.308149	-0.385528
														-0.304353		0.230169	-0.0657295
														0.147907		0.0926421	0.469211
														0.00527935		0.047023	-0.109724
														0.110871		-0.288196	0.0327308
														0.356027		-0.0788508	0.394337
														-0.178335		0.334445	0.331097
														-0.0830194		0.0996737	0.121653
														-0.143313		0.0581032	0.230008
														-0.208625		0.212687	-0.0135599
														0.329304		-0.0872992	0.287368
														0.197726		-0.00889362	0.380235
														0.0589989		-0.0320745	-0.0573287
														-0.000693177		0.333743	0.154816
														0.11708		0.180627	0.280143
														0.160124		0.0204846	0.542774
														-0.118941		-0.028299	0.196959
														-0.215995		0.190443	0.0613237
														0.0244909		-0.220839	0.384078
														0.0899786		-0.0524903	-0.472413
														-0.207475		-0.0952831	-0.297566
														-0.206893		0.201789	-0.085799
														0.352816		-0.0380936	-0.00316353
														0.298535		-0.0463139	-0.0817475
														0.298275		-0.0339846	0.113322
														-0.237703		0.269519	-0.356093
														-0.0836722		-0.0465841	-0.655048
														0.201657		0.0757286	-0.391217
														-0.148775		-0.0628361	-0.0230704
														0.112883		0.168145	-0.192517
														0.228224		0.382266	0.0107353
														-0.193486		-0.116476	-0.298833
														-0.278635		0.241356	0.105842
														-0.037603		0.443275	0.0984472
														-0.516545		0.0675414	0.161973
														0.0725057		-0.0561416	-0.0904495
														0.000401193		-0.106437	-0.330107
														0.21715		0.111388	-0.118081
														0.27474		-0.013458	0.347935
														-0.126424		-0.0469323	0.416889
														-0.151843		-0.140772	0.154713
														-0.28958		-0.10612	-0.276752
														-0.272993		-0.0907832	-0.00682406
														0.148001		0.0367048	0.351263
														0.168225		0.185915	-0.330523
														0.477886		-0.111336	0.106161
														0.381056		0.0168954	-0.39476
														-0.408692		0.00670055	-0.01265
														0.504516		-0.0606266	-0.453578
														0.0678983		-0.297678	0.265609
														0.271591		0.141488	-0.0383277
														0.00433029		-0.417147	0.0631914
														-0.255717		-0.227689	-0.103532
														-0.344767		0.229278	0.125393
														0.0750442		-0.0501713	-0.140691
														-0.128887		-0.138774	-0.0585731
														-0.149349		-0.245531	0.264942
														0.0475119		-0.274732	-0.369636
														-0.379741		-0.164017	-0.0464512
														0.308198		-0.0266727	-0.369752
														0.0754148		0.197667	0.139858
														-0.026238		-0.303548	0.093857
														0.198958		-0.0746056	0.0711749
														0.0324977		0.157082	0.201023
														-0.68996		0.160933	-0.27407
														0.0836908		0.176165	0.118521
														-0.59658		0.104802	-0.250771
														-0.124502		-0.0810512	-0.746526
														0.351274		0.0151443	-0.593626
														-0.304824		0.011267	-0.224014
														-0.733632		0.041587	-0.250039
														-0.356239		0.0459725	-0.336207
														-0.0262997		0.0457931	-0.200303
														0.364538		-0.133616	0.19262
														0.16914		-0.104833	0.0229364
														0.0335217		-0.479545	0.200074
														0.0765469		-0.326837	-0.399189
														-0.581791		-0.152436	-0.649606
														0.313558		-0.459654	-0.0225036
														0.0863215		0.122881	0.131017
																0.347208	-0.163884
																0.216911	-0.3481
																-0.0966744	0.136481
																-0.140476	0.454318
																0.0399001	0.449543
																0.275465	0.41004
																0.49593	0.325607
																0.35741	-0.541448
																0.120136	0.258926
																0.12524	-0.248273
																0.221677	0.309269
																0.065184	-0.104361
																0.47688	0.509314
																-0.100613	-0.477177
																0.273596	-0.499133
																-0.404083	-0.228835
																-0.0982398	0.0724833
																0.0717194	-0.379471
																0.0720266	0.0212517
																-0.148894	-0.111676
																-0.0298859	-0.445375
																-0.478541	-0.390886
																-0.575489	-0.450399
																-0.102847	-0.207355
																-0.153769	-0.0620314
																0.252712	-0.486573
																0.401266	-0.314068
																-0.0314813	-0.61011
																-0.177198	0.0981786
																0.364565	-0.175386
																-0.139855	0.313185
																0.131935	-0.448558
																-0.600175	-0.301022
																-0.323165	-0.251698
																-0.104253	-0.259829
																-0.318938	0.116944
																0.157287	0.215947
																0.305123	-0.187251
																0.060224	-0.502933
																-0.25274	-0.310601
																-0.18765	-0.120661
																-0.178709	-0.044333
																-0.164075	-0.145907
																0.202069	-0.274274
																0.0718432	-0.518597
																0.426783	0.316597
																-0.200942	0.010235
																-0.156409	-0.185917
																-0.181503	-0.193476
																-0.160742	-0.422689
																-0.284163	-0.0338827
																-0.0249797	0.147345
																-0.311445	0.00406207
																0.0708311	0.134937
																0.228451	-0.117845
																0.0262491	-0.0505134
																0.113975	0.255739
																0.338108	-0.390449
																0.379089	0.253775
																-0.111071	0.145662
																0.161084	-0.394305
																-0.191285	-0.362942
																-0.0462224	0.156902
																-0.139511	-0.197715
																-0.230809	-0.379562
																-0.0693831	-0.00980655
																-0.167282	0.0170235
																0.208298	0.0852221
																-0.182985	-0.141657
																0.202149	0.0634543
																0.201988	0.0879142
																-0.067424	-0.160094
																0.148485	0.0215767
																-0.234246	-0.0503524
																-0.253891	-0.443697
																-0.0598887	-0.260152
																-0.174767	0.0509149
																-0.0253905	0.0136769
																0.0386623	0.194775
																0.122868	-0.242495
																0.0686905	-0.256163
																0.309785	-0.190935
																0.484495	-0.186066
																0.34557	-0.0581006
																0.276248	-0.0638737
																-0.223651	-0.0794263
																0.26927	-0.077923
																0.147038	-0.102279
																0.560925	0.189578
																0.0246744	-0.0437741
																0.217047	0.0774378
																0.027803	-0.347632
																0.0586511	-0.700129
																0.153344	-0.521172
																-0.0854315	-0.123227
																-0.450226	-0.0418839
																0.230847	-0.527829
																-0.649151	-0.321318
																0.382935	0.0733083
																0.276942	-0.426914
																-0.134463	0.068509
																0.505785	0.0347325
																0.0884839	0.146327
																-0.0832896	-0.386991
																-0.0411635	0.09818
																-0.138784	-0.215834
																-0.515804	-0.422234
																-0.329085	-0.270281
																-0.107271	-0.0750024
																-0.241095	-0.14918
																-0.0891674	0.0797183
																-0.27814	0.0215024
																-0.148711	0.107549
																-0.118737	-0.148466
																0.206174	-0.0380678
																-0.356914	-0.101039
																-0.013514	0.194198
																-0.126845	-0.142792
																0.407854	0.0665614
																-0.647907	0.307068
																-0.412105	-0.0519468
																0.334947	0.271802
																0.0455981	0.132173
																0.0742743	0.0730136
																0.0667915	0.00674913
																-0.503858	0.0676057
																0.369144	0.156066
																0.0914268	0.134497
																0.0600403	-0.289518
																0.535056	-0.303038
																0.131237	0.274606
																-0.0750535	-0.0334158
																-0.400733	-0.00902732
																-0.298353	-0.247184
																-0.148096	0.0386192
																-0.012762	-0.0213405
																-0.600231	-0.206335
																-0.497326	-0.328404
																0.445116	-0.0592223
																-0.0986827	0.0338606
																0.308219	0.0573325
																0.149876	-0.240079
																0.172733	-0.11443
																-0.196938	0.0587951
																0.113717	0.0871105
																-0.250586	0.0879071
																-0.428893	-0.126441
																-0.242245	-0.12351
																-0.445136	0.189035
																-0.3404	0.0773221
																-0.459424	-0.0152863
																0.116944	-0.160695
																-0.492401	-0.078674
																-0.202208	-0.162502
																-0.280478	-0.107135
																-0.066312	-0.151692
																0.0940345	0.203891
																0.349258	0.0686866
																0.506347	0.0246917
																0.104128	-0.0340809
																0.276747	-0.20688
																-0.108698	-0.0771359
																-0.0547482	0.202856
																0.272747	-0.0157821
																-0.0787744	0.219333
																-0.226981	0.0842095
																-0.114874	-0.115878
																-0.311822	-0.32719
																-0.0106307	-0.270981
																0.0494583	-0.216378
																0.324305	0.119981
																-0.294471	0.0867369
																0.249901	0.14033
																0.067215	-0.0447366
																0.0126293	-0.0118549
																-0.350636	-0.0230567
																0.274365	0.235036
																0.53746	0.134567
																0.218793	-0.307236
																-0.223725	-0.0863772
																0.185383	-0.267902
																-0.127452	0.36008
																-0.359705	-0.0665474
																0.14433	0.434687
																0.193669	-0.175843
																0.055213	-0.194827
																0.446935	0.217296
																0.0738311	-0.216685
																-0.149377	0.0852709
																-0.226719	-0.264815
																-0.141959	-0.238161
																-0.0648266	-0.0696354
																-0.279073	-0.413711
																-0.379197	-0.30773
																-0.209092	0.060015
																-0.206465	-0.0871556
																-0.540915	0.155315
																-0.286662	-0.0878062
																-0.395415	-0.327481
																-0.294029	-0.274039
																-0.334645	-0.285978
																-0.269274	0.0506601
																-0.0786975	-0.281082
																0.242638	-0.146845
																-0.123196	-0.137364
																-0.0942762	-0.542339
																0.48938	0.241145
																0.501222	0.0597621
																0.339691	0.321463
																0.0232721	-0.00405106
																-0.199177	0.431687
																-0.185208	-0.0666114
																-0.0645961	-0.288738
																-0.0809409	-0.23652
																-0.104149	-0.0838498
																-0.306431	0.15231
																-0.193926	0.0480392
																0.0260878	0.408446
																-0.231633	-0.168724
																-0.403366	0.019753
																-0.29472	0.111677
																-0.118607	0.206141
																-0.356442	0.0238231
																-0.285735	-0.131552
																0.0705412	-0.111659
																0.0544595	-0.0528791
																0.171203	0.325353
																0.332432	-0.0305847
																0.118916	0.0703993
																0.244688	0.00585618
																0.0251766	0.197675
																-0.409815	0.19099
																0.170318	0.0357557
																-0.134707	-0.286433
																-0.140231	-0.394214
																-0.338114	-0.322823
																-0.167175	-0.261396
																0.334247	-0.375072
																-0.110261	-0.110249
																0.171125	0.0128344
																-0.0420476	0.156823
																-0.136147	-0.264822
																-0.518366	0.23447
																0.0934204	-0.0656973
																0.444099	-0.151717
																0.0502138	-0.050633
																-0.235567	-0.279708
																0.411937	0.0107036
																0.204621	0.204199
																0.203635	0.252131
																0.422469	0.0843709
																0.120766	0.0553561
																-0.391396	-0.111886
																-0.117903	0.00144275
																-0.130963	0.0249725
																-0.476702	0.236936
																-0.317012	-0.0465334
																-0.125547	-0.0269826
																-0.265845	-0.305571
																-0.190504	0.176122
																-0.665078	0.143538
																-0.294305	0.159234
																0.350562	0.144492
																-0.401758	0.267151
																-0.306184	0.0182364
																-0.482047	-0.28504
																-0.142447	-0.0118874
																-0.334295	-0.189442
																0.288787	0.103329
																-0.0809767	0.201099
																0.497687	0.289986
																0.586969	-0.067649
																0.460434	0.263825
																-0.127899	-0.38635
																0.0242252	0.157962
																-0.0222421	0.100774
																-0.0246497	-0.329477
																-0.182518	-0.313769
																-0.0026906	-0.0890602
																-0.0225324	-0.0106748
																-0.0400229	0.169944
																-0.197213	-0.39568
																0.142945	0.00213656
																-0.247556	0.158808
																0.346428	-0.252614
																0.0179161	-0.203619
																-0.162733	-0.30249
																0.072275	0.207059
																0.162269	-0.0077961
																-0.23327	0.14509
																-0.315555	-0.517642
																-0.304454	-0.0510256
																-0.0786173	0.18179
																0.0408724	0.0557968
																-0.0471775	0.212751
																0.209562	0.422657
																-0.0796898	0.115307
																-0.590213	0.0363301
																0.0161041	0.393777
																0.11545	-0.197157
																-0.0191428	0.0149535
																0.367358	0.166775
																0.0659095	-0.199494
																0.193346	0.522886
																0.130173	-0.0989622
																0.102141	0.159963
																-0.551168	0.124253
																-0.121375	0.105974
																0.0827322	0.225249
																0.235885	0.17183
																0.26511	0.193615
																0.345904	-0.188561
																-0.311364	-0.0914097
																0.341762	0.103736
																0.185744	-0.0349248
																0.019941	0.0430583
																0.205916	-0.0191174
																0.0434711	-0.335059
																-0.0573699	-0.269569
																0.13208	-0.0926765
																-0.208464	-0.132135
																-0.169408	-0.118892
																-0.27952	0.184399
																0.0226248	0.156717
																-0.164047	-0.206677
																0.236636	-0.0724287
																-0.465234	-0.239278
																-0.31575	-0.0934613
																0.286931	-0.0665838
																0.235855	-0.169735
																-0.305984	-0.088338
																-0.0672298	-0.0523215
																-0.19859	-0.0216866
																	-0.0414415
																	0.0296644
																	-0.218371
																	0.00514585
																	-0.109366
																	0.031234
																	-0.111135
																	-0.219191
																	0.138232
																	0.228333
																	0.212924
																	-0.00497579
																	0.276987
																	0.124557
																	-0.373992
																	-0.392667
																	-0.314517
																	-0.127162
																	0.256273
																	-0.292229
																	-0.312616
																	-0.328352
																	-0.308367
																	-0.235671
																	-0.325214
																	0.15069
																	-0.052484
																	0.275005
																	0.0224326
																	0.0600289
																	-0.177156
																	0.133715
																	-0.244137
																	0.107706
																	-0.291227
																	0.137753
																	0.13709
																	0.120786
																	-0.0583423
																	-0.333866
																	-0.15683
																	-0.390491
																	-0.518122
																	-0.223615
																	-0.0712029
																	-0.309698
																	-0.155094
																	-0.250412
																	-0.318205
																	-0.325684
																	-0.347985
																	0.00732296
																	0.194821
																	0.0695126
																	0.0694134
																	-0.407222
																	-0.322956
																	0.0395215
																	-0.522479
																	-0.361033
																	-0.241706
																	0.316734
																	-0.294384
																	-0.148199
																	0.27394
																	-0.0427366
																	0.200658
																	-0.273113
																	0.073382
																	0.0950851
																	0.151212
																	0.0808028
																	-0.234272
																	-0.289319
																	0.394789
																	0.292306
																	0.342066
																	-0.0663808
																	-0.189165
																	0.149922
																	-0.294806
																	0.342056
																	0.0304874
																	0.312415
																	-0.104381
																	0.11297
																	-0.456038
																	0.031588
																	-0.31067
																	-0.133671
																	-0.396539
																	0.12856
																	-0.0979532
																	-0.230355
																	-0.104323
																	-0.115566
																	0.0587559
																	0.0667685
																	0.172336
																	0.414165
																	-0.0768615
																	0.0288489
																	0.261421
																	0.125499
																	-0.0833857
																	-0.502749
																	-0.219982
																	0.0524819
																	0.155739
																	0.319932
																	-0.0236083
																	0.298557
																	-0.24668
																	0.00827314
																	0.123651
																	0.0411755
																	-0.262833
																	-0.148875
																	-0.295381
																	0.159914
																	-0.250051
																	0.0976292
																	0.29815
																	-0.185236
																	0.0769775
																	-0.266813
																	0.151888
																	-0.131353
																	-0.0163649
																	-0.237412
																	0.0986654
																	-0.0719802
																	-0.128599
																	-0.0728134
																	0.0826433
																	-0.264858
																	-0.289322
																	0.203229
																	0.238051
																	-0.268031
																	0.0583444
																	-0.0348844
																	0.0301745
																	-0.068265
																	-0.0564402
																	-0.163583
																	-0.00823726
																	0.116187
																	-0.13623
																	0.385509
																	0.209563
																	-0.0709075
																	-0.143908
																	-0.0761826
																	-0.184582
																	0.266594
																	-0.091651
																	0.0201887
																	-0.153821
																	0.0149851
																	-0.118954
																	0.0262921
																	0.022336
																	-0.0611673
																	0.217311
																	-0.23972
																	-0.0735292
																	0.131387
																	0.0995134
																	0.0372028
																	0.0464926
																	-0.083189
																	-0.272878
																	0.060362
																	-0.0906599
																	-0.182443
																	-0.157047
																	-0.0212903
																	0.0205489
																	0.0723924
																	0.508649
																	0.168908
																	0.253388
																	0.320963
																	0.241346
																	0.0397033
																	0.0194207
																	-0.430148
																	-0.0141797
																	0.391952
																	0.187315
																	0.0962643
																	-0.341536
																	0.115869
																	0.260418
																	0.0739371
																	0.313386
																	0.140966
																	-0.265029
																	-0.160203
																	0.183545
																	-0.327194
																	-0.266736
																	0.536097
																	0.411773
																	0.555449
																	0.546427
																	-0.047544
																	0.0304958
																	-0.485611
																	0.315474
																	-0.144735
																	-0.123158
																	0.400387
																	0.208034
																	-0.168349
																	0.206659
																	0.290463
																	0.350418
																	0.0886811
																	-0.0633017
																	-0.104304
																	0.52833
																	0.101392
																	-0.160831
																	-0.209839
																	0.480575
																	0.35576
																	0.315639
																	0.097752
																	0.110947
																	-0.0894599
																	0.158105
																	0.124276
																	0.0451642
																	0.169852
																	0.378343
																	0.150034
																	-0.279287
																	-0.0205937
																	0.108545
																	0.0885832
																	0.457779
																	0.305172
																	0.0725518
																	0.0652572
																	0.00377399
																	0.531138
																	0.393258
																	0.101742
																	0.0796472
																	0.0389046
																	0.211699
																	0.0272081
																	0.150541
																	0.203374
																	-0.0410935
																	-0.119279
																	-0.114046
																	-0.146111
																	-0.242774
																	-0.145226
																	0.392391
																	-0.187271
																	0.0992976
																	0.333939
																	0.284741
																	0.261868
																	0.0262078
																	0.0118885
																	-0.0348004
																	0.120989
																	0.187322
																	-0.0609171
																	0.246679
																	0.282458
																	0.274687
																	0.166051
																	0.0690048
																	0.0987578
																	0.0848627
																	0.0555561
																	0.149819
																	0.297831
																	0.284579
																	-0.100762
																	0.196039
																	0.129239
																	-0.0585353
																	-0.283153
																	-0.112829
																	0.256619
																	0.0618381
																	-0.0887551
																	0.330423
																	0.00901026
																	0.33433
																	0.072196
																	0.0722077
																	0.411485
																	0.245482
																	-0.00723351
																	0.0756493
																	0.172855
																	0.0644722
																	0.00151902
																	-0.261044
																	-0.0553662
																	0.0267731
																	0.238876
																	0.162794
																	0.170792
																	0.182473
																	0.111328
																	0.0571691
																	-0.0887008
																	0.308819
																	0.134684
																	0.353754
																	0.0819783
																	-0.107527
																	0.0314241
																	-0.0416487
																	-0.60682
																	-0.244733
																	-0.134447
																	-0.110074
																	-0.168646
																	-0.13776
																	-0.314098
																	0.292758
																	-0.173223
																	0.477106
																	0.440568
																	0.0849174
																	0.372492
																	0.342544
																	0.448488
																	0.487014
																	-0.24145
																	-0.559275
																	-0.253844
																	-0.0831987
																	0.0493142
																	-0.385863
																	0.352739
																	0.0721336
																	0.0609249
																	0.204048
																	0.183457
																	0.283663
																	0.0531161
																	0.0882232
																	0.00230085
																	-0.0174804
																	0.0294878
																	0.0414601
																	-0.168327
																	-0.120969
																	0.197744
																	0.315862
																	-0.0410042
																	0.216685
																	0.211865
																	0.0221306
																	0.255812
																	0.416577
																	0.270209
																	0.110358
																	0.0813358
																	0.0794644
																	0.256155
																	-0.0532336
																	-0.0135043
																	-0.0205383
																	0.009815
																	0.251361
																	-0.354741
																	-0.119086
																	-0.191221
																	0.187084
																	-0.0803578
																	0.169053
																	0.139431
																	0.332534
																	-0.00850811
																	-0.000763655
																	0.0877074
																	-0.0208049
																	0.0525314
																	0.0511621
																	0.00862024
																	0.11805
																	-0.10523
																	-0.0974214
																	-0.00253207
																	-0.142282
																	-0.298781
																	0.0853953
																	0.0271413
																	-0.0918119
																	0.186017
																	-0.263857
																	0.0453039
																	0.0415592
																	0.088348
																	0.225805
																	0.244206
																	-0.0146219
																	0.393493
																	-0.0488237
																	0.110335
																	0.126415
																	0.182637
																	0.0454506
																	0.0735889
																	-0.229385
																	-0.153473
																	-0.00241555
																	-0.235615
																	-0.188075
																	0.0650037
																	-0.360769
																	-0.187448
																	0.0250852
																	0.361496
																	0.308229
																	-0.027695
																	0.0322067
																	0.382786
																	0.400847
																	0.0882034
																	0.0760766
																	0.148223
																	-0.409352
																	0.0716962
																	0.333992
																	-0.0585685
																	0.0888874
																	-0.0823325
																	0.0186036
																	-0.170301
																	-0.123603
																	0.1183
																	0.242923
																	0.0665521
																	-0.144899
																	-0.224844
																	-0.282332
																	0.050433
																	0.342097
																	-0.10336
																	0.356588
																	0.0555192
																	-0.237978
																	-0.0825727
																	-0.166453
																	-0.109298
																	-0.0449328
																	0.181907
																	-0.00978664
																	0.367967
																	0.0768239
																	-0.0208869
																	0.155228
																	-0.00595007
																	0.257655
																	0.171104
																	-0.366511
																	-0.245061
																	-0.0274944
																	-0.0813667
																	0.23636
																	-0.0161823
																	0.0844169
																	0.0692979
																	0.171073
																	0.0463368
																	0.119184
																	-0.127212
																	-0.298894
																	-0.405549
																	-0.426951
																	0.27683
																	-0.0890428
																	0.119011
																	-0.298952
																	-0.160977
																	-0.324059
																	-0.175913
																	-0.0925579
																	0.225003
																	0.138715
																	0.296399
																	0.122602
																	0.252802
																	0.135754
																	0.4027
																	0.141845
																	0.152977
																	0.0253373
																	-0.411543
																	-0.0971679
																	0.273271
																	-0.0437827
																	0.0501698
																	0.172749
																	0.164297
																	0.163664
																	-0.0432462
																	0.360962
																	0.0711804
																	0.105667
																	0.103732
																	0.00933161
																	0.169202
																	0.255214
																	0.436913
																	0.118103
																	-0.127203
																	0.202549
																	-0.00592325
																	-0.018459
																	0.45675
																	0.16684
																	-0.164153
																	0.227384
																	0.250702
																	0.00894824
																	0.218429
																	0.146048
																	0.199676
																	0.388229
																	0.00816258
																	-0.1102
																	0.0197141
																	-0.0876646
																	0.0191372
																	0.309431
																	-0.233198
																	0.110489
																	0.0348872
																	0.134962
																	0.208143
																	0.327683
																	0.231866
																	-0.0840025
																	0.0785202
																	0.224908
																	0.0877278
																	-0.105724
																	0.00165993
																	-0.163462
																	0.259089
																	0.041894
																	0.0575486
																	-0.0687579
																	0.104027
																	0.108681
																	0.030455
																	0.145931
																	0.30608
																	0.00952185
																	0.296945
																	0.273442
																	0.066937
																	0.138606
																	0.163058
																	-0.0230814
																	0.0572411
																	0.113934
																	0.0775117
																	-0.0158983
																	-0.180942
																	0.316787
																	-0.0293168
																	-0.00668717
																	0.375101
																	0.0782052
																	-0.0104205
																	-0.00737918
																	0.440643
																	0.103963
																	-0.0410756
																	0.116766
																	0.184448
																	0.323448
																	0.105159
																	0.0589474
																	-0.207686
																	-0.0374069
																	-0.0216472
																	0.116362
																	0.256782
																	-0.244345
																	0.00325573
																	0.253579
																	0.063753
																	-0.219849
																	0.168597
																	0.428443
																	0.26525
																	0.304772
																	-0.300485
																	0.217621
																	-0.124724
																	0.111757
																	-0.0735592
																	0.13994
																	-0.174535
																	0.123273
																	-0.0199294
																	0.0077648
																	-0.0595168
																	-0.121191
																	-0.0517525
																	-0.176004
																	-0.342304
																	-0.17849
																	0.0606795
																	-0.103472
																	0.25267
																	0.235729
																	0.108077
																	-0.00144334
																	0.181799
																	0.036176
																	0.293489
																	-0.103796
																	0.0422399
																	-0.109773
																	0.162772
																	0.0382539
																	0.0496588
																	-0.00655942
																	-0.0116187
																	-0.0885482
																	0.1955
																	-0.276198
																	0.201972
																	-0.103957
																	0.0258595
																	-0.1062
																	0.157729
																	-0.137294
																	-0.176288
																	0.042974
																	-0.102316
																	0.260321
																	0.0202654
																	-0.00996212
																	0.0442007
																	0.0864192
																	-0.038009
																	0.0993758
																	-0.0393444
																	-0.24524
																	0.208661
																	0.107566
																	0.025674
																	0.259615
																	-0.0151368
																	-0.295253
																	-0.153747
																	-0.144053
																	-0.158702
																	0.0158037
																	-0.164015
																	0.0043616
																	0.10672
																	0.0168432
																	-0.132771
																	0.164241
																	-0.0766028
																	-0.0893113
																	-0.00746065
																	0.122376
																	0.191653
																	-0.0477254
																	-0.118312
																	0.184042
																	0.0153546
																	-0.128899
																	-0.321446
																	-0.108633
																	-0.272641
																	-0.308532
																	-0.464486
																	-0.19632
																	-0.0484999
																	-0.229212
																	0.176524
																	0.253709
																	0.0782911
																	0.0573974
																	0.21995
																	0.402622
																	-0.430883
																	-0.491967
																	0.424212
																	0.0607931
																	-0.287321
																	-0.208647
																	-0.321602
																	-0.363583
																	-0.410688
																	-0.108612
																	-0.125285
																	0.013387
																	-0.266001
																	-0.49152
																	-0.533539
																	-0.146911
																	-0.163589
																	0.236935
																	-0.293814
																	-0.0271722
																	-0.414954
																	-0.383968
																	-0.554225
																	-0.0108514
																	-0.447889
																	-0.0507187
																	-0.288842
																	-0.244283
																	-0.318578
																	0.364881
																	-0.0606639
																	-0.195838
																	0.226199
																	0.0887225
																	0.138471
																	0.281548
																	-0.143644
																	-0.0096449
																	-0.204901
																	-0.300272
																	-0.228831
																	-0.234043
																	-0.299373
																	-0.357065
																	-0.349401
																	-0.32373
																	-0.259744
																	-0.340915
																	-0.0197103
																	-0.306055
																	0.152841
																	-0.253672
																	0.16763
																	-0.330481
																	-0.159174
																	0.116641
																	-0.0803501
																	-0.280162
																	0.062595
																	-0.0884604
																	-0.376748
																	-0.256331
																	0.0265997
																	-0.275612
																	0.0328613
																	-0.0923737
																	-0.0713924
																	0.130548
																	0.158538
																	-0.0731497
																	-0.0582999
																	-0.280481
																	-0.204046
																	0.296605
																	0.170127
																	0.205938
																	-0.0489881
																	-0.257931
																	-0.19731
																	-0.387286
																	0.0772478
																	-0.00471836
																	-0.134853
																	-0.340315
																	-0.086001
																	0.00159959
																	-0.320301
																	0.0365953
																	0.232358
																	0.340564
																	0.133173
																	-0.00483803
																	0.0491506
																	-0.20449
																	-0.0525953
																	-0.313191
																	0.225792
																	0.278231
																	0.146491
																	0.0181009
																	0.284537
																	0.2473
																	0.337575
																	0.266039
																	0.328972
																	0.0751283
																	-0.0810047
																	0.100679
																	-0.204449
																	-0.202377
																	0.0693404
																	0.331459
																	-0.397634
																	-0.0741022
																	0.329939
																	0.328714
																	0.257654
																	-0.0107493
																	0.125589
																	0.0565152
																	-0.0428747
																	-0.066618
																	0.0719966
																	-0.271786
																	-0.095366
																	-0.536818
																	-0.114616
																	-0.447049
																	0.0675881
																	-0.0969223
																	-0.261397
																	0.117252
																	-0.119729
																	0.207588
																	0.184915
																	0.286348
																	-0.0344419
																	0.0718061
																	-0.156317
																	-0.28443
																	0.16756
																	0.203475
																	0.178659
																	0.0935505
																	0.0995422
																	0.270408
																	-0.297338
																	-0.143201
																	-0.162647
																	-0.257922
																	0.168927
																	-0.0273295
																	-0.137256
																	-0.27264
																	0.0895495
																	-0.245273
																	0.0386321
																	0.0927738
																	-0.338062
																	-0.0749144
																	-0.236552
																	-0.204181
																	-0.187519
																	-0.110278
																	-0.316853
																	0.174666
																	-0.116948
																	0.16388
																	0.0850607
																	0.156955
																	0.141946
																	-0.173606
																	-0.347191
																	-0.0148554
																	0.01426
																	0.195841
																	-0.225117
																	-0.212854
																	-0.156637
																	0.380095
																	0.159155
																	-0.308214
																	-0.138289
																	-0.485005
																	-0.221468
																	-0.298125
																	0.199754
																	-0.101846
																	-0.0457411
																	-0.0612836
																	-0.118931
																	0.0607599
																	0.0126992
																	-0.131912
																	-0.266583
																	-0.121081
																	-0.0504175
																	-0.174759
																	0.228175
																	-0.0146162
																	-0.0492085
																	0.150782
																	-0.0611352
																	0.275564
																	0.0718038
																	-0.361603
																	-0.0984066
																	0.382749
																	0.101006
																	0.115546
																	-0.0377421
																	-0.399796
																	-0.493577
																	-0.256154
																	0.102738
																	0.3911
																	-0.176751
																	0.180414
																	-0.00670109
																	-0.0337289
																	-0.0936333
																	-0.370388
																	-0.333763
																	-0.312961
																	-0.20907
																	0.0198237
																	0.0355947
																	-0.0451827
																	0.189349
																	-0.107731
																	-0.144301
																	0.0931871
																	0.0368667
																	-0.101401
																	-0.0354392
																	0.021873
																	-0.0254909
																	-0.103806
																	-0.212916
																	-0.207247
																	0.0154056
																	0.0910593
																	0.0331376
																	0.208427
																	0.385931
																	-0.0285589
																	0.0744504
																	0.297401
																	0.375865
																	0.665888
																	0.483859
																	0.117677
																	0.521903
																	0.200419
																	-0.0828572
																	-0.378562
[truncated: 403 more rows]

## Sheet: Figure3f
geneName	geneScore	geneGroup	groupID
A1BG	-1.22829	other	8
A2M	2.77707	other	8
SERPINA3	5.9443	other	8
AARS	2.46072	other	8
ABCA1	6.40698	other	8
ABCA2	3.15869	oligodendrocyte	7
ABCA3	3.18282	other	8
ABCB7	2.74987	other	8
ABCF1	5.11675	other	8
ABL1	5.58323	other	8
ABR	-1.06269	other	8
ACAA1	2.38804	other	8
ACACA	1.50486	other	8
ACACB	7.20033	other	8
ACADL	-0.705896	other	8
ACADM	0.0464683	other	8
ACADVL	4.0839	astroglia	4
ACAT2	4.10854	other	8
ASIC2	-0.335286	other	8
ASIC1	4.45364	other	8
ACHE	1.9851	other	8
ACO1	1.87759	astroglia	4
ACO2	3.03446	astroglia	4
ACOX1	0.892999	astroglia	4
ACP1	2.83327	other	8
ACP2	6.7302	other	8
ACP5	2.25319	other	8
ACTA1	3.02332	other	8
ACTA2	2.31913	endothelia	5
ACTC1	-5.52471	other	8
ACTG1	3.76607	other	8
ACTG2	4.45742	other	8
ACTN4	-1.70518	endothelia	5
ACTL6A	4.92279	other	8
ACTN1	1.30665	other	8
ACTN2	5.05155	other	8
ACVR1	0.169264	endothelia	5
ACVR1B	1.239	other	8
ACVR2A	-0.855459	other	8
ACVR2B	1.18053	other	8
ACVRL1	-0.0113264	endothelia	5
ACYP1	6.98695	other	8
ACYP2	-0.617983	other	8
ADA	7.1669	other	8
ADAM8	-0.4177	other	8
ADARB1	1.11171	other	8
ADARB2	9.5872	other	8
ADCY1	2.16038	other	8
ADCY2	-1.66009	other	8
ADCY5	1.36296	other	8
ADCY6	0.551994	other	8
ADCY7	3.62292	microglia	6
ADCY8	-0.418804	inhibitory	2
ADCY9	-3.05711	other	8
ADCYAP1	-0.617229	other	8
ADCYAP1R1	-3.52566	astroglia	4
ADD2	0.733799	excitatory	1
ADD3	0.993001	astroglia	4
ADH5	-2.03107	other	8
ADK	3.79204	inhibitory	2
ADM	-3.04796	endothelia	5
ADORA1	0.348384	other	8
ADORA2B	-3.13823	astroglia	4
PARP1	0.0107411	other	8
PARP4	3.27291	other	8
ADRA1D	0.411749	other	8
ADRA1B	0.519076	other	8
ADRA2A	1.24916	other	8
ADRA2C	0.758454	other	8
ADRB1	-1.98016	other	8
ADRB2	-0.0898225	microglia	6
GRK2	2.78006	other	8
GRK3	-0.175254	other	8
ADSL	0.789723	other	8
ADSS	0.178656	other	8
AP2A1	2.66259	other	8
AP2A2	0.351529	other	8
AP1B1	5.68722	microglia	6
AP2B1	0.683151	other	8
AEBP1	-0.724979	astroglia	4
AES	4.2532	other	8
AFG3L1P	5.64052	other	8
AGA	0.593886	other	8
ACAN	-2.72232	other	8
AGER	5.86668	other	8
JAG1	1.2125	other	8
AGT	2.65084	astroglia	4
APLNR	-1.95999	other	8
NR0B1	2.40231	other	8
AHR	2.29115	oligodendrocyte	7
AHSG	0.298238	other	8
AIF1	-0.319766	microglia	6
AK1	-0.593813	other	8
AK2	0.491539	other	8
ALAD	3.86764	other	8
ALAS1	7.52259	other	8
ALB	5.17246	other	8
ALCAM	1.41505	other	8
ALDH1A1	0.550969	astroglia	4
ALDH2	-2.31867	astroglia	4
ALDH1B1	0.754004	other	8
ALDH1A3	-1.27505	other	8
ALDH3B1	4.17171	other	8
ALDH9A1	-0.293956	astroglia	4
ABCD2	-0.0616625	astroglia	4
ALDOA	4.80575	other	8
ALDOC	0.564771	astroglia	4
AKR1B1	4.52987	other	8
ALOX5	0.694901	microglia	6
ALOX5AP	-0.77546	microglia	6
ALOX12B	0.608325	other	8
ALOX12P2	0.235675	excitatory	1
ALPL	-0.351353	other	8
ALX3	1.37136	other	8
AMH	3.95632	other	8
AMPD2	3.50124	other	8
AMPD3	3.13941	other	8
AMPH	7.67181	other	8
BIN1	3.62386	other	8
AMT	6.17886	other	8
ANG	0.919343	other	8
ANGPT1	-2.1168	other	8
ANGPT2	3.46678	endothelia	5
ANK1	-1.99974	inhibitory	2
ANK3	0.159665	other	8
SLC25A4	6.37535	other	8
SLC25A5	1.00935	other	8
SLC25A6	3.89643	other	8
ANXA1	-3.6928	endothelia	5
ANXA2	2.30839	endothelia	5
ANXA2P1	2.46839	other	8
ANXA3	0.482329	endothelia	5
ANXA4	0.717721	other	8
ANXA5	1.76896	endothelia	5
ANXA6	-0.0428743	other	8
ANXA11	1.2703	excitatory	1
AOAH	1.3923	microglia	6
AOC2	1.10139	other	8
NUDT2	-1.02092	other	8
APBA1	-0.236301	inhibitory	2
APBA2	2.71069	excitatory	1
APBB1	4.00524	excitatory	1
APBB2	4.77028	other	8
APC	1.41167	astroglia	4
AIRE	-1.60153	other	8
APEH	5.12298	other	8
APEX1	2.93536	other	8
BIRC3	-2.18403	other	8
APLP1	2.38708	other	8
APLP2	1.91944	other	8
APOC1	0.566036	other	8
APOD	4.85237	oligodendrocyte	7
APOE	-0.0570114	astroglia	4
FAS	1.08427	astroglia	4
SHROOM2	1.0417	other	8
AQP1	-1.34782	other	8
AQP4	-1.34754	astroglia	4
AQP5	3.02015	other	8
AQP6	1.09406	other	8
AQP9	-0.301554	other	8
AR	-2.8166	other	8
ARAF	3.66797	other	8
ARF1	4.8627	excitatory	1
ARF3	4.30556	other	8
ARL4D	0.834694	other	8
ARF5	5.1754	other	8
ARG2	1.99692	other	8
RHOA	2.28628	endothelia	5
RHOB	2.35825	astroglia	4
RHOC	0.794994	endothelia	5
RND3	1.24398	endothelia	5
RHOG	8.36752	other	8
ARHGAP1	4.1899	other	8
ARHGAP4	-3.85216	other	8
ARHGAP5	1.60282	other	8
ARHGAP6	-0.782154	other	8
ARHGDIA	0.183106	other	8
ARHGDIB	0.872468	microglia	6
ARHGDIG	2.58469	other	8
ARL2	-0.631482	other	8
ARL3	-1.57132	astroglia	4
ARNTL	-0.406293	other	8
ARRB2	1.47205	microglia	6
STS	-0.575192	other	8
ARSE	2.24531	other	8
ARSF	-0.0210816	other	8
ART3	-1.99725	other	8
ARVCF	2.08914	other	8
ASCL1	-0.136113	other	8
ASCL2	-1.24984	other	8
ASGR1	-0.915303	other	8
ASGR2	2.3833	other	8
ASL	1.07068	other	8
ASNA1	3.76348	other	8
ASPA	5.23677	oligodendrocyte	7
ASPH	2.50159	astroglia	4
ASS1	0.620944	other	8
ASTN1	-0.413878	other	8
ATF1	2.54257	other	8
ATF3	1.92163	microglia	6
ATF4	-0.0587714	other	8
ATIC	1.46172	other	8
ATM	0.473394	microglia	6
RERE	1.63421	oligodendrocyte	7
ATOX1	0.742476	other	8
ATP1A1	1.69723	other	8
ATP1A2	-0.961726	other	8
ATP1A3	1.22238	inhibitory	2
ATP1B1	1.27716	other	8
ATP1B2	0.459828	astroglia	4
ATP1B3	1.78976	other	8
ATP2A2	3.67051	excitatory	1
ATP2B1	1.51296	other	8
ATP2B2	-0.967975	excitatory	1
ATP2B3	-2.06312	other	8
ATP2B4	-1.69336	astroglia	4
ATP4A	-0.783549	other	8
ATP5F1A	4.62096	other	8
ALDH7A1	2.83851	astroglia	4
ATP5F1B	6.01542	other	8
ATP5MC1	5.53515	other	8
ATP5MC3	6.43837	other	8
ATP5ME	2.05844	other	8
ATP5PF	2.00846	other	8
ATP6V1A	7.18032	other	8
ATP6V1B2	6.95055	other	8
ATP6V0C	2.36725	other	8
ATP6V1C1	4.94966	other	8
ATP6V1E1	8.8789	excitatory	1
ATP6V0B	1.05136	excitatory	1
ATP6V1G2	5.23306	other	8
ATP6V0A1	3.07182	other	8
ATP6AP1	1.05304	excitatory	1
ATP7A	0.564135	other	8
ATP5PO	6.7141	other	8
ATP7B	1.54244	other	8
ATR	-0.151657	other	8
ATRX	0.746466	inhibitory	2
KIF1A	2.22405	other	8
AUH	2.23456	inhibitory	2
AVP	-1.5075	other	8
AXL	-0.659284	other	8
AZGP1	5.15004	other	8
B2M	0.818421	other	8
BAAT	0.997514	other	8
BACH1	2.33242	other	8
BAD	2.8164	other	8
BAG1	2.38122	other	8
ADGRB1	1.30252	other	8
ADGRB2	3.61211	other	8
ADGRB3	2.14762	other	8
BAK1	0.611327	other	8
BARD1	4.16156	other	8
BBS1	-0.00668726	other	8
BBS2	6.97219	astroglia	4
BBS4	0.48777	other	8
BCAT1	-0.0108737	microglia	6
BCAT2	2.67051	other	8
BCHE	0.626139	oligodendrocyte	7
BCKDHB	0.248914	astroglia	4
CCND1	-1.26824	other	8
BCL2	0.954686	inhibitory	2
BCL2L2	0.750414	oligodendrocyte	7
BCL3	-0.688399	other	8
BCL6	-2.41487	other	8
BCL7A	-0.612231	other	8
HCN2	-0.84058	other	8
BCR	-1.8295	other	8
BDH1	1.79513	other	8
BDKRB2	0.244039	other	8
BDNF	-1.26495	other	8
CFB	3.99275	other	8
BFSP1	1.01543	other	8
BGN	1.63281	endothelia	5
BICD1	1.73997	other	8
BID	2.26233	microglia	6
PRDM1	-0.244968	other	8
BLM	0.0562471	OPC	3
BLMH	-0.277705	other	8
BLVRA	5.72887	other	8
BMP1	0.981995	other	8
BMP2	3.47692	other	8
BMP6	1.64125	other	8
BMP7	2.13376	astroglia	4
BMPR1A	2.81627	astroglia	4
BMPR1B	-0.995863	astroglia	4
BMPR2	2.69683	endothelia	5
POLR3D	2.34878	other	8
BNIP2	3.90274	other	8
BNIP3	2.895	other	8
BNIP3L	3.56973	other	8
BOK	5.62033	other	8
DST	1.58275	other	8
FOXL2	-0.529871	other	8
BPGM	2.42068	other	8
BPHL	-0.445502	other	8
BRCA1	2.90626	other	8
ZFP36L1	-1.45108	astroglia	4
ZFP36L2	0.129544	microglia	6
BST2	1.7581	endothelia	5
BTC	-0.575043	other	8
BTD	3.7511	other	8
KLF9	-2.79573	other	8
KLF5	-0.888773	other	8
BTF3	0.747954	other	8
BTG1	3.37254	other	8
BUB1B	0.412137	other	8
BYSL	-0.128429	other	8
TSPO	4.69393	other	8
SERPING1	2.95587	other	8
C1QA	-1.17317	microglia	6
C1QB	-1.25449	microglia	6
C1QC	-0.578856	microglia	6
C1R	-1.07921	other	8
C1S	-1.7818	astroglia	4
C2	-1.13375	other	8
C3	-1.62938	microglia	6
C3AR1	-0.127943	microglia	6
C5	1.75208	other	8
C7	1.25743	other	8
VPS51	0.343607	other	8
MRPL49	-0.309235	other	8
MPPED2	1.98917	other	8
MYRF	0.13578	oligodendrocyte	7
FMNL1	1.43939	other	8
LDLRAD4	0.597687	microglia	6
PTTG1IP	2.88241	endothelia	5
MPPED1	2.08414	inhibitory	2
CA2	5.93289	other	8
CA4	0.823232	endothelia	5
CA7	-0.144253	other	8
CA8	-0.0260458	other	8
CA11	5.81946	other	8
CA12	-0.530644	other	8
CACNA1A	0.695619	other	8
CACNA1B	1.23896	other	8
CACNA1C	-0.381996	other	8
CACNA1D	1.55625	inhibitory	2
CACNA1F	1.83708	other	8
DDR1	2.3478	other	8
CACNA2D1	-0.152782	other	8
CACNB1	1.2964	other	8
CACNB2	2.374	other	8
CACNB3	-0.43237	other	8
CACNB4	-1.62532	other	8
CACNG1	-0.805064	other	8
SLC25A20	2.23245	astroglia	4
CAD	0.212138	other	8
CALB1	-2.49726	inhibitory	2
CALB2	-0.222416	inhibitory	2
CALD1	-2.47198	other	8
CALM1	9.64363	excitatory	1
CALM3	1.57357	other	8
CALR	1.10796	other	8
CAMK4	-1.98661	other	8
CAMK2A	0.224562	excitatory	1
CAMK2B	4.38269	excitatory	1
CAMK2D	-2.54338	other	8
CAMK2G	-1.84546	other	8
CAMLG	3.50378	other	8
CAPG	-0.292161	other	8
CAPN1	3.62375	other	8
CAPN2	4.89074	astroglia	4
CAPN3	2.06984	oligodendrocyte	7
CAPNS1	5.51207	endothelia	5
CAPS	5.30376	other	8
CAST	1.62842	other	8
CARS	5.47664	other	8
CASP1	2.4904	microglia	6
CASP3	4.71161	other	8
CASP4	3.3041	other	8
CASP6	1.94076	other	8
CASP7	1.17448	astroglia	4
CASP9	2.2672	other	8
CASP10	3.32222	other	8
CASQ1	-0.360947	other	8
CAT	6.83699	other	8
CAV1	3.76611	endothelia	5
CAV2	5.07617	other	8
RUNX2	2.76971	other	8
RUNX1T1	-2.22752	inhibitory	2
CBFA2T3	-0.498096	other	8
CBFB	0.294281	other	8
CBLN1	-1.00262	other	8
SERPINH1	0.877161	other	8
CBR1	3.04542	oligodendrocyte	7
CBR3	1.37801	other	8
CCIN	-0.475148	other	8
KYAT1	-0.848359	other	8
CCK	5.55012	other	8
CCKBR	2.51665	other	8
KRIT1	0.333313	other	8
CCNB1	1.70402	other	8
CCND2	3.50287	other	8
CCNE1	-0.862885	other	8
CCNF	2.63139	other	8
CCNG2	0.720731	other	8
CCNH	3.95798	microglia	6
CCNT2	-1.17167	other	8
CD247	2.12491	other	8
CD4	3.72044	microglia	6
CD6	-1.662	other	8
CD8A	1.12481	other	8
CD8B	1.11134	other	8
CD9	3.54299	oligodendrocyte	7
CD14	-0.549226	other	8
CD22	14.0753	oligodendrocyte	7
CD86	-4.02553	microglia	6
CD33	-0.408066	microglia	6
CD34	0.669373	endothelia	5
SCARB1	2.77376	endothelia	5
SCARB2	5.00268	other	8
CD37	0.964801	other	8
CD38	-1.67694	other	8
ENTPD6	0.0556779	other	8
ENTPD3	0.340023	inhibitory	2
ENTPD5	4.79062	other	8
CD44	-1.98859	other	8
CD53	0.430592	microglia	6
CD58	0.438791	microglia	6
CD59	-2.75091	endothelia	5
CD63	-0.505643	endothelia	5
CD68	1.17409	microglia	6
CD74	-2.75679	microglia	6
CD81	-0.98676	OPC	3
ADGRE5	8.14001	other	8
CD151	1.69829	other	8
CDC6	-0.385836	other	8
CDC20	0.604661	other	8
CDC25B	1.21552	other	8
CDC27	3.97326	other	8
CDC34	0.471268	other	8
CDC42	1.49568	other	8
CDH1	7.80094	other	8
CDH2	0.543659	other	8
CDH3	0.0493957	other	8
CDH4	0.385715	inhibitory	2
CDH6	2.29242	other	8
CDH7	-2.24349	other	8
CDH8	-1.08666	other	8
CDH9	-1.6189	other	8
CDH10	0.482169	other	8
CDH11	-0.0380262	other	8
CDH12	-1.42964	other	8
CDH13	-1.57407	other	8
CDH18	6.93	other	8
CDK4	5.18088	other	8
CDK5	4.27768	other	8
CDK6	2.79055	oligodendrocyte	7
CDK7	1.59293	other	8
CDK9	0.250891	excitatory	1
CDKN1A	-4.31331	microglia	6
CDKN1B	0.622499	other	8
CDKN1C	1.01732	oligodendrocyte	7
CDKN2A	-0.888255	other	8
CDKN2C	0.270709	other	8
CDKN2D	4.90743	other	8
CDKN3	0.944912	other	8
CDO1	3.82283	astroglia	4
CDR1	2.50462	oligodendrocyte	7
CDR2	2.00096	inhibitory	2
CDS1	-0.130789	astroglia	4
CD52	0.919095	other	8
CLGN	0.185002	other	8
CEBPA	-0.00564898	other	8
CEBPB	0.843733	microglia	6
CEBPD	-1.6435	endothelia	5
CEBPG	2.68485	other	8
CENPB	0.70474	other	8
CENPC	1.55512	other	8
CENPE	5.68992	other	8
CENPF	0.400988	other	8
CETN2	3.21753	other	8
CETN3	0.165014	other	8
CFL1	1.23903	other	8
CFL2	1.40366	oligodendrocyte	7
CTSC	-1.51528	microglia	6
CHAD	2.84025	other	8
RCBTB2	-2.01096	other	8
CHAT	-0.459573	other	8
RCC1	4.05955	other	8
CHD1	1.90052	microglia	6
CHD3	-0.435071	excitatory	1
CHD4	0.715098	other	8
FOXN3	0.541408	other	8
CHGA	-1.69895	excitatory	1
CHGB	4.96169	excitatory	1
CHI3L1	-3.22104	astroglia	4
CHKA	2.82978	other	8
CHM	2.89321	other	8
CHML	1.06902	other	8
CHN1	1.61727	other	8
CHN2	-0.179531	oligodendrocyte	7
CHRM1	-0.390554	other	8
CHRM2	-0.0474978	excitatory	1
LYST	-0.51138	microglia	6
CHRM3	0.445572	other	8
CHRM5	8.68335	other	8
CHRNA2	-1.63276	other	8
CHRNA3	-1.1755	other	8
CHRNA4	0.433605	other	8
CHRNA7	1.27895	inhibitory	2
CHUK	-0.0557256	other	8
CIDEA	3.33504	other	8
CKB	-1.03383	other	8
CIRBP	5.66618	other	8
TBCB	-0.270429	other	8
CKMT1B	-1.61927	excitatory	1
CKMT2	-2.23162	endothelia	5
CKS1B	-0.644994	other	8
CKS2	1.11316	microglia	6
AP2M1	9.55151	other	8
AP1S1	2.90295	other	8
AP2S1	4.59274	other	8
AP3S1	1.27818	other	8
CLCN2	5.01385	other	8
CLCN4	2.48732	excitatory	1
CLCN5	1.15481	other	8
CLCN6	2.50466	other	8
CLU	2.24849	other	8
CLIC1	4.52981	microglia	6
CLIC2	0.85779	other	8
CLK1	3.95388	oligodendrocyte	7
CLK3	-0.121094	other	8
TPP1	0.852184	astroglia	4
CLN3	0.153619	other	8
CLN5	6.38483	other	8
CLNS1A	2.28839	other	8
CLPS	-1.10781	other	8
CLTA	8.40397	excitatory	1
CLTB	2.31087	other	8
CLTC	5.13783	other	8
CCR1	-2.99192	microglia	6
CCR5	2.28527	microglia	6
CMKLR1	0.238171	other	8
CNGB1	0.653395	excitatory	1
PLK3	0.553971	other	8
CNN1	0.541573	other	8
CNN2	6.20132	other	8
CNN3	-0.716383	astroglia	4
CNP	-3.6052	oligodendrocyte	7
CNR1	-2.96335	inhibitory	2
CNTFR	0.323969	astroglia	4
CNTN1	1.58347	astroglia	4
COL1A2	0.99597	other	8
COL4A2	4.56054	other	8
COL4A4	0.599955	other	8
COL4A5	5.40424	oligodendrocyte	7
COL5A1	1.69494	other	8
COL5A2	0.886545	other	8
COL6A1	-3.76567	other	8
COL6A2	1.94917	other	8
COL7A1	-2.97428	other	8
COL9A1	2.52762	OPC	3
COL9A2	6.91823	other	8
COL9A3	-1.07039	other	8
COL10A1	-2.97139	other	8
COL11A1	1.21391	other	8
COL11A2	4.29201	other	8
COL12A1	-3.37598	other	8
COL13A1	-0.690563	other	8
COL16A1	-0.450443	other	8
COL19A1	-0.492817	inhibitory	2
COMT	5.4231	other	8
COPA	1.07681	other	8
KLF6	-0.0252807	other	8
SLC31A2	3.40214	oligodendrocyte	7
CORT	1.69793	other	8
MAP3K8	-0.909356	microglia	6
COX4I1	7.18319	other	8
COX6A1	1.99621	other	8
COX7A1	-3.20561	endothelia	5
COX7A2	5.73544	other	8
COX7B	5.6437	other	8
COX10	0.808042	other	8
COX11	9.84544	other	8
CPE	-1.12983	other	8
CLDN4	2.42716	other	8
CPM	4.6929	other	8
CPOX	4.13365	other	8
CPT1A	0.255541	astroglia	4
CPT2	3.79058	other	8
CRABP1	-2.61188	other	8
CRABP2	0.118609	other	8
CRAT	2.52157	other	8
ATF2	2.2225	other	8
CREM	1.69581	microglia	6
CRH	0.02442	inhibitory	2
CRHBP	-2.19401	inhibitory	2
CRIP1	4.4099	other	8
CRIP2	1.25843	endothelia	5
CRMP1	0.703343	astroglia	4
HAPLN1	2.33555	other	8
CRY1	2.76296	other	8
CRY2	2.06072	astroglia	4
CRYAB	-0.513703	other	8
CRYBA2	-0.611295	other	8
CRYBB1	1.09889	other	8
CRYGD	0.0319246	other	8
CRYGS	1.27352	other	8
CRYM	0.949641	excitatory	1
CRYZ	-0.0212963	other	8
CS	0.856255	other	8
MAPK14	0.479608	other	8
CSE1L	1.08591	other	8
CSF1R	0.860655	microglia	6
CSF2RA	0.290844	microglia	6
CSNK1G3	3.67319	other	8
CSNK2A2	2.96198	other	8
VCAN	3.14937	other	8
NCAN	0.422121	astroglia	4
CSPG4	0.893605	other	8
CSRP1	6.38725	other	8
CSRP2	-1.09217	other	8
CST3	-0.698245	astroglia	4
CSTB	0.511147	other	8
CSTF1	1.17996	other	8
CSTF3	1.77724	other	8
CTBS	-0.488152	other	8
CTBP1	1.824	other	8
CTBP2	1.1269	other	8
CTGF	-0.646159	endothelia	5
CTH	1.14767	other	8
CTNNA1	6.26427	other	8
CTNNA2	1.07745	other	8
CTNS	6.98864	other	8
CTNNB1	-0.42796	other	8
CTNND2	0.204803	astroglia	4
CTPS1	-1.58173	other	8
CTRL	2.12319	other	8
CTSB	3.96308	other	8
CTSD	4.15162	other	8
CTSH	-0.991727	other	8
CTSK	-0.430016	other	8
CTSL	-0.543561	other	8
CTSV	6.57156	other	8
CTSO	-0.189919	other	8
CTSS	-1.08706	microglia	6
CTSZ	-0.663385	other	8
CUX1	0.333619	excitatory	1
CX3CR1	0.346423	microglia	6
CXADR	-1.79951	other	8
CYB5A	1.49347	other	8
CYB561	6.11105	other	8
CYBA	-1.3688	other	8
CYBB	-1.21408	microglia	6
CYC1	2.03359	other	8
CYP1B1	-1.33435	other	8
CYP2E1	0.167423	other	8
CYP2J2	3.07028	astroglia	4
CYP11A1	2.17008	other	8
CYP26A1	-1.86106	other	8
CYP27A1	8.3058	other	8
CYP51A1	2.16725	other	8
DAB2	-1.16828	microglia	6
DACH1	1.0617	excitatory	1
DAD1	1.43705	other	8
CD55	6.67126	other	8
DGKA	0.538169	microglia	6
DGKB	0.984995	other	8
DGKG	-2.21586	other	8
DAP	-0.450512	other	8
DAPK1	0.98737	other	8
DAPK3	-1.98097	other	8
DARS	3.49173	other	8
BRINP1	-3.69355	excitatory	1
DBI	-1.74422	astroglia	4
DBN1	3.07143	other	8
DBP	3.93095	other	8
DCC	-0.00665749	other	8
ECI1	-0.191373	other	8
DCK	3.60867	other	8
DCN	1.12669	endothelia	5
DCTD	1.40695	other	8
ACE	0.955543	other	8
DCTN1	6.10547	other	8
DCX	2.8969	other	8
DDB2	-2.70884	other	8
DDC	2.38402	other	8
AKR1C1	1.20853	other	8
GADD45A	0.255878	other	8
DDIT3	0.403153	other	8
DDOST	3.17179	other	8
DDX1	1.23731	other	8
DHX8	-1.55391	other	8
DDX10	1.42058	other	8
DDX11	2.99424	other	8
DECR1	0.632118	other	8
CFD	-1.2729	other	8
DFFB	2.07266	other	8
TIMM8A	2.66464	other	8
GSDME	1.93475	other	8
COCH	-1.4636	other	8
DHCR7	-0.265864	other	8
DHCR24	0.347583	other	8
DHODH	3.69246	other	8
DHPS	2.10027	other	8
CYB5R3	-0.757998	endothelia	5
NQO1	-0.272811	astroglia	4
DIAPH1	0.710851	other	8
DIAPH2	-0.908765	other	8
DIO2	-0.24017	astroglia	4
DIO3	-1.3724	other	8
DLD	5.52067	other	8
DLG1	1.21195	oligodendrocyte	7
DLG2	0.247678	other	8
DLG3	2.66426	other	8
DLG4	0.917611	other	8
DLX1	0.792455	inhibitory	2
DLX2	1.54653	other	8
DMBT1	5.19554	other	8
DMD	-0.23919	other	8
SARDH	-1.51909	other	8
DNM1	-0.397847	other	8
DMPK	0.0825673	other	8
DMWD	1.14688	other	8
DNA2	5.12808	other	8
DNAH5	-1.24312	other	8
DNAH6	-0.51331	excitatory	1
DNAH9	5.49203	other	8
DNASE1L1	-1.56905	other	8
DNASE1L2	1.64866	other	8
DNASE2	-0.457801	other	8
DYNC1H1	1.49412	excitatory	1
DYNC1I1	6.43402	excitatory	1
DYNC1I2	2.84918	oligodendrocyte	7
DYNC1LI2	2.63247	oligodendrocyte	7
DNM2	3.49623	other	8
DNMT1	1.86492	other	8
TRDMT1	8.92743	other	8
DOCK1	2.73331	other	8
DOK1	-0.458128	other	8
DPP6	0.13935	other	8
DPT	0.444603	other	8
DPYD	1.92142	oligodendrocyte	7
DPYS	1.19818	other	8
DPYSL3	-3.4658	astroglia	4
DRD1	1.10363	other	8
DRD2	-0.298539	other	8
ARID3A	3.49732	other	8
DRP2	1.66829	other	8
ATN1	-1.056	other	8
RCAN1	-1.36161	oligodendrocyte	7
TSC22D3	2.02987	endothelia	5
DSP	0.48792	other	8
SLC26A2	1.82395	other	8
DTNA	-0.65113	astroglia	4
DTNB	1.201	oligodendrocyte	7
HBEGF	3.03103	other	8
DTX1	1.31185	other	8
DTYMK	2.36345	other	8
ECM2	4.73475	other	8
DUSP1	0.215722	endothelia	5
DUSP2	1.7017	other	8
DUSP3	3.17328	other	8
DUSP4	-0.686145	other	8
DUSP6	0.559417	microglia	6
DUSP7	0.869049	other	8
DUSP8	-1.52397	other	8
DUT	0.34788	other	8
DVL2	1.68995	other	8
DYRK1A	1.72266	other	8
E2F1	0.0674012	other	8
E2F3	2.11515	other	8
E2F5	-0.149499	other	8
E2F6	0.059576	other	8
EBF1	-0.408473	endothelia	5
GPR183	-1.35506	microglia	6
ECE1	4.06901	other	8
ECHS1	8.21936	astroglia	4
ECM1	-1.37732	other	8
ECT2	2.4979	other	8
EDA	2.60448	other	8
S1PR1	-0.723203	other	8
LPAR1	3.19529	oligodendrocyte	7
EDN1	-1.23622	endothelia	5
EDN3	0.317311	endothelia	5
EDNRA	-0.463426	other	8
EDNRB	-2.03636	astroglia	4
PHC2	2.39633	other	8
EEF1A1	1.08782	other	8
EEF1A2	1.70676	excitatory	1
EEF1B2	-0.190501	other	8
EEF1D	3.34407	endothelia	5
EEF1G	-2.11387	other	8
EEF2	1.81858	endothelia	5
EIF2D	4.28533	other	8
EFNA1	4.2037	other	8
EFNA3	1.88561	other	8
EFNA5	-0.100558	excitatory	1
EFNB1	-2.48906	other	8
EFNB2	0.759251	other	8
EFNB3	-1.48216	other	8
CELSR3	2.04208	other	8
CELSR2	-4.04402	other	8
MEGF8	0.732192	other	8
MEGF9	2.73279	other	8
EGFR	3.20991	other	8
EGR1	-0.261062	excitatory	1
EGR2	-0.365354	microglia	6
EGR3	0.204491	microglia	6
EGR4	-1.27268	other	8
EIF1AX	0.884071	other	8
EIF2S1	4.82942	other	8
EIF2B1	3.53067	other	8
EIF4A2	2.62577	excitatory	1
EIF4E	8.39714	microglia	6
EIF4EBP1	1.21334	other	8
EIF4EBP2	2.59837	astroglia	4
EIF4G1	3.56313	other	8
EIF5	3.14524	other	8
SERPINB1	2.27995	other	8
ELAVL2	3.39173	other	8
ELAVL3	2.67484	inhibitory	2
ELAVL4	-0.644637	other	8
ELF1	3.70016	microglia	6
ELF2	1.10459	other	8
ELF4	4.13302	other	8
ELK1	3.59326	other	8
ELK3	-0.571746	other	8
ELN	0.480347	other	8
EML1	-1.40047	other	8
EMP1	-0.800832	endothelia	5
EMP2	2.90553	endothelia	5
EMP3	0.993908	other	8
EMX1	-2.55508	other	8
EMX2	-0.899376	astroglia	4
ENDOG	1.24973	other	8
ENG	0.491258	endothelia	5
ENO1	1.27244	other	8
ENO2	4.83028	excitatory	1
ENO3	-0.0999141	other	8
ENSA	7.13604	excitatory	1
SLC29A1	-0.499732	other	8
EPAS1	-1.27853	endothelia	5
EPB41	-0.987958	microglia	6
EPB41L2	2.36649	other	8
DMTN	2.7919	excitatory	1
STOM	5.61997	endothelia	5
EPHA3	-5.04235	other	8
EPHA4	1.70403	excitatory	1
EPHA5	-2.95731	other	8
EPHB1	-0.830148	astroglia	4
EPHB2	-0.0953175	other	8
EPHB3	0.854691	other	8
EPHB6	3.36276	other	8
EPHX1	0.85228	astroglia	4
EPHX2	1.31021	other	8
STX2	2.03485	other	8
CLN8	0.835572	other	8
EPRS	0.479977	other	8
EPS8	-0.884052	other	8
NR2F6	1.07108	other	8
ERBB2	3.86459	other	8
ERBB3	7.95911	oligodendrocyte	7
ERBB4	-1.07055	other	8
ERCC1	3.13438	microglia	6
ERCC2	0.572352	other	8
EYA4	0.745817	other	8
ERF	3.64291	other	8
ERG	1.3212	endothelia	5
ESRRA	-0.929176	other	8
ESRRB	-2.03123	other	8
ESRRG	-2.56001	inhibitory	2
ETFB	0.693314	other	8
ETFDH	0.196741	astroglia	4
ETS1	-0.525183	endothelia	5
ETS2	1.42257	other	8
ETV1	1.36603	other	8
ETV5	-1.41481	excitatory	1
ETV6	-0.278485	other	8
EVI2A	0.618515	oligodendrocyte	7
EVI2B	-0.246216	microglia	6
EXT1	0.0796034	other	8
EXTL1	-0.28683	other	8
EXTL2	-1.21531	excitatory	1
EXTL3	3.71054	other	8
EYA1	0.143502	other	8
EYA2	-2.81631	other	8
EZH1	2.85913	other	8
EZH2	0.997202	other	8
F3	1.81208	astroglia	4
F7	0.147782	other	8
F8	3.02169	other	8
F10	0.241786	other	8
F12	-1.59516	other	8
F13A1	2.97427	microglia	6
FAAH	2.79769	other	8
FABP3	2.18954	other	8
FABP5	-4.933	other	8
FABP6	-1.46718	other	8
FABP7	-2.47647	other	8
FANCC	2.1369	other	8
FANCD2	2.72639	other	8
FANCE	6.23321	other	8
ACSL1	5.5563	microglia	6
ACSL3	1.642	excitatory	1
ACSL4	0.29738	microglia	6
FAH	0.184529	other	8
PTK2B	2.15605	excitatory	1
BPTF	2.47212	other	8
FANCB	2.26695	other	8
FAP	-2.52759	other	8
FBLN1	1.86493	astroglia	4
FARSA	5.07535	other	8
FAT1	2.43741	other	8
FAU	1.02141	other	8
FBLN2	0.884357	other	8
FBN1	-0.439542	other	8
EFEMP1	-2.75588	astroglia	4
FCER1G	-0.513729	microglia	6
FCGR1B	1.31407	microglia	6
FCGR2A	-2.07249	microglia	6
FCGR3A	-0.56331	microglia	6
FCGRT	1.09697	microglia	6
FDFT1	0.357944	other	8
FDPS	2.89496	other	8
FDX1	1.86313	other	8
FEN1	2.85389	other	8
GPC4	0.239843	other	8
FES	-3.99566	other	8
FGF1	4.8866	oligodendrocyte	7
FGF2	-1.47553	astroglia	4
FGF9	-1.4083	other	8
FGF12	1.78959	other	8
FGF13	2.32413	inhibitory	2
FGF14	1.51625	inhibitory	2
FGFR1	1.06393	excitatory	1
FGFR3	0.483191	astroglia	4
GPC5	-1.09889	astroglia	4
FGFR2	5.03063	astroglia	4
FGL1	2.66884	other	8
FGR	-0.657867	endothelia	5
FH	1.93841	other	8
FHIT	2.45553	other	8
FHL1	-1.13389	other	8
FHL2	2.19471	other	8
FHL3	1.76824	other	8
FKBP1A	0.0697145	endothelia	5
FKBP1B	3.21047	other	8
FKBP2	-0.213096	other	8
FKBP4	-2.02538	other	8
FKBP5	-0.613744	microglia	6
FOXF1	0.927155	other	8
FOXF2	-0.529475	other	8
FOXC1	3.43449	endothelia	5
FOXS1	-0.555223	other	8
FOXO1	6.41487	other	8
FLI1	1.69067	endothelia	5
FLII	0.184914	other	8
FLNA	2.74138	other	8
FLNB	2.8555	endothelia	5
FLNC	9.85655	other	8
FLOT2	2.26474	other	8
FLT1	-0.0955804	endothelia	5
FLT3	-0.92442	other	8
FLT4	2.33627	other	8
FMO2	3.43292	other	8
FMO5	4.37314	other	8
FMOD	-0.652052	other	8
FMR1	-0.244526	other	8
AFF2	1.92274	inhibitory	2
FN1	3.01421	endothelia	5
FNTA	4.73566	other	8
FOLH1	-0.546784	oligodendrocyte	7
FOLR1	0.320252	other	8
FOLR2	-0.850751	microglia	6
FOS	-0.649246	astroglia	4
FOSB	0.0229314	other	8
FOSL2	-0.380122	endothelia	5
FPGS	4.90377	other	8
FPR1	0.554971	microglia	6
FRK	3.32135	other	8
FRZB	3.62517	endothelia	5
FTL	1.61164	other	8
FUCA1	0.368926	microglia	6
FUCA2	3.04487	other	8
FUT8	4.59884	oligodendrocyte	7
KDSR	7.51359	other	8
ACKR1	-2.6235	other	8
FYB1	-0.719564	microglia	6
FYN	2.50618	astroglia	4
FZD2	1.46258	other	8
IFI6	0.236759	endothelia	5
G6PD	0.828279	other	8
SLC37A4	0.753902	other	8
XRCC6	1.42015	other	8
GAA	1.56171	other	8
GAB1	8.88676	oligodendrocyte	7
GABBR1	-0.534263	other	8
GABPA	4.23624	other	8
GABPB1	1.42908	other	8
GABRA1	2.92477	other	8
GABRA2	-1.24996	other	8
GABRA3	1.21329	other	8
GABRA4	5.10199	other	8
GABRA5	-2.06727	other	8
GABRB1	-2.09717	other	8
GABRB2	-0.198846	other	8
GABRB3	0.912211	excitatory	1
GABRD	2.94092	other	8
GABRE	-0.448059	other	8
GABRG1	-1.00015	astroglia	4
GABRG2	-0.379632	other	8
GABRG3	1.29935	other	8
GAD1	1.40146	inhibitory	2
GAD2	4.28285	inhibitory	2
GAK	3.28319	other	8
GALC	8.34916	other	8
GALE	3.082	other	8
B4GALNT1	1.63401	other	8
GALK2	3.70706	other	8
GALR1	1.29009	OPC	3
GALNT1	0.251954	other	8
GALT	1.21364	other	8
GAMT	3.5004	other	8
GANC	4.99044	other	8
GAP43	6.98493	excitatory	1
GAPDH	5.62533	other	8
LRRC32	1.96294	other	8
GARS	10.0146	other	8
GAS1	4.97394	other	8
GAS2	-3.26158	other	8
GAS6	0.865759	other	8
GAS8	1.58955	other	8
GATM	-0.330032	other	8
GBA	2.17663	other	8
NIPSNAP2	-0.164631	other	8
GBE1	-0.838012	other	8
GBP2	1.73145	microglia	6
GBP3	2.64962	other	8
GCDH	2.96926	other	8
GCHFR	2.05798	other	8
KAT2A	-0.307216	other	8
GCNT1	-1.0039	other	8
GCSH	1.49407	other	8
GDF10	1.45538	other	8
GDI2	1.98141	other	8
GEM	-1.71533	astroglia	4
GFAP	-1.78779	astroglia	4
GFER	1.12515	other	8
GFPT1	3.72128	other	8
GFRA1	-2.74164	other	8
GFRA2	0.9277	other	8
GGCX	1.02099	other	8
GGT1	2.65523	other	8
GGTA1P	-2.87647	microglia	6
B4GALT1	0.14922	microglia	6
GGT7	1.37965	other	8
GGT5	0.294559	endothelia	5
GHR	-1.47064	excitatory	1
GIPR	-0.487662	other	8
GJA1	-1.39766	astroglia	4
GJA4	1.40463	other	8
GJB1	1.72122	oligodendrocyte	7
GK	0.732002	other	8
GLA	-0.690763	microglia	6
GCLC	8.75444	other	8
GCLM	1.16567	other	8
GLDC	-5.38327	other	8
GLI1	0.63068	other	8
GLI3	1.66726	astroglia	4
GLRA2	-2.26271	other	8
GLRB	6.43175	excitatory	1
GLS	2.33273	other	8
GLRX	1.99231	microglia	6
GLUD1	1.52647	astroglia	4
GLUL	0.699633	astroglia	4
GM2A	5.2779	other	8
GMFB	2.7731	other	8
GMPR	-1.08435	other	8
GNA11	2.52121	other	8
GNA12	1.99265	other	8
GNA15	1.94673	other	8
GNAI1	0.770159	oligodendrocyte	7
GNAL	-3.40618	other	8
GNAO1	0.114039	other	8
GNAQ	5.06976	other	8
GNAS	1.0767	other	8
GNAZ	0.154786	other	8
GNB1	3.35242	other	8
GNB2	0.467796	other	8
GNB3	0.825119	other	8
GNG3	8.0623	other	8
GNG4	-3.52775	inhibitory	2
GNG5	-0.448437	other	8
GNG10	-1.96474	other	8
GNG11	-0.0100218	endothelia	5
GNL1	0.326389	other	8
GNRH1	0.619234	other	8
GNS	2.19948	other	8
GOLGA1	4.40392	other	8
GOLGA3	-1.82049	other	8
GOLGB1	-1.18408	other	8
GOT1	4.04898	other	8
GOT2	3.9871	other	8
GPC1	1.70738	excitatory	1
GPD1	1.14442	other	8
GPD2	-1.065	astroglia	4
GPI	3.49544	other	8
GPLD1	0.0957771	other	8
GPM6A	-0.43049	astroglia	4
GPM6B	-1.47959	other	8
CCR10	0.962876	other	8
GPR4	0.979953	other	8
GPR6	-1.9966	other	8
GPR17	1.50176	OPC	3
GPR19	1.12748	other	8
GPR20	-1.07234	other	8
GPR21	1.28123	other	8
GPR22	3.38116	other	8
MCHR1	4.69989	other	8
GPR26	-3.67649	other	8
GPR27	0.234325	other	8
GPER1	-1.63628	other	8
GPR34	-0.795932	microglia	6
GPR37	2.19328	oligodendrocyte	7
FFAR1	4.60446	other	8
GRK4	-1.45027	other	8
GRK5	0.447838	other	8
GRK6	1.1014	other	8
MKNK2	2.04636	other	8
GPT	2.85248	other	8
GPX1	3.75777	other	8
GPX3	0.564198	endothelia	5
GPX7	3.90582	other	8
GRB2	2.20674	other	8
GRB14	-0.574152	other	8
RAPGEF1	2.94308	other	8
GRIA1	-2.54408	other	8
GRIA2	2.02125	other	8
GRIA3	2.13369	other	8
GRIA4	10.1274	other	8
GRID1	1.84208	inhibitory	2
GRID2	-1.84463	other	8
GRN	0.866069	other	8
GRIK1	-2.15554	other	8
GRIK2	-1.94337	inhibitory	2
GRIK3	0.312733	other	8
GRIK4	1.35443	excitatory	1
GRIK5	2.33883	other	8
GRIN1	3.54841	other	8
GRIN2A	0.323105	other	8
GRIN2B	0.435043	other	8
GRIN2C	-0.884711	other	8
GRINA	3.57643	other	8
NR3C1	-1.32274	excitatory	1
ARHGAP35	2.10802	other	8
GRM1	-0.221013	other	8
GRM2	0.78591	other	8
GRM3	-3.13845	other	8
GRM4	1.51413	other	8
GRM5	0.799428	other	8
GRM7	0.0864882	other	8
GRM8	-3.21483	other	8
CXCL1	3.71043	endothelia	5
CXCL2	3.26119	other	8
GRP	-2.66486	other	8
PDIA3	4.48501	other	8
GRPR	2.33918	other	8
GRSF1	6.21335	other	8
GSK3A	0.0285786	other	8
GSK3B	-0.0989855	other	8
GSN	1.58813	oligodendrocyte	7
GSR	1.64005	other	8
GSS	-0.0278093	other	8
GSTA4	4.48204	other	8
GSTM1	-0.694892	astroglia	4
GSTM2	-1.27228	astroglia	4
GSTM3	-1.77778	astroglia	4
GSTM4	0.771262	other	8
GSTM5	0.996925	astroglia	4
GSTP1	1.18564	other	8
GSTT1	-2.50646	other	8
GSTZ1	0.686727	other	8
MSH6	8.23152	other	8
GTF2A2	1.65658	other	8
GTF2B	2.26406	microglia	6
GTF2F1	2.74678	other	8
GTF2F2	-0.719378	other	8
GTF2H4	3.12331	other	8
GTF3A	2.13294	other	8
BRF1	3.28518	other	8
GTF3C1	1.21795	other	8
GUCA1B	4.6264	other	8
GUCY1A1	-1.29566	other	8
GUCY1B1	4.66747	other	8
GUSB	3.62624	other	8
GYG1	1.22778	other	8
GYPC	0.248201	other	8
GYPE	-1.20724	other	8
GYS1	1.08533	other	8
H1F0	0.910914	other	8
HIST1H1C	3.25554	other	8
H2AFX	2.67709	other	8
H2AFZ	3.94699	other	8
HIST1H2BD	0.633768	other	8
H3F3B	5.08729	astroglia	4
HSD17B10	3.1636	other	8
HAGH	6.8921	other	8
HADHA	1.07784	other	8
HADHB	0.122502	other	8
HADH	-0.125151	other	8
HARS	4.19267	other	8
HBA1	0.636677	other	8
HBA2	0.799722	other	8
HBB	-0.190766	endothelia	5
HBQ1	1.77895	other	8
HCCS	3.98131	other	8
HCK	1.07132	microglia	6
HCLS1	-6.87321	microglia	6
HTT	3.08194	other	8
HDAC1	9.60006	other	8
HDC	-2.27466	other	8
HDGF	2.99369	other	8
HEXB	1.66707	microglia	6
CFH	0.213783	endothelia	5
HGD	1.73574	other	8
HGF	-1.75413	other	8
NRG1	1.90538	other	8
HHEX	3.00391	other	8
HIP1	3.87619	other	8
UBE2K	8.19263	other	8
HINT1	7.10996	excitatory	1
HIVEP1	2.83691	other	8
HIVEP2	-1.63929	excitatory	1
HK1	5.24436	other	8
HK2	0.389033	microglia	6
HLA-A	1.33088	endothelia	5
HLA-B	3.22081	other	8
HLA-C	4.42753	other	8
HLA-DMA	-0.654696	microglia	6
HLA-DMB	-1.87926	microglia	6
HLA-DOA	-2.53859	other	8
HLA-DPA1	-2.79806	microglia	6
HLA-DPB1	-1.19889	microglia	6
HLA-DQB1	-0.130678	other	8
HLA-DRA	-1.47002	microglia	6
HLA-DRB1	-2.82231	microglia	6
HLA-DRB5	-2.48591	other	8
HLF	4.8118	other	8
HLA-E	2.71307	other	8
HLA-F	3.9761	endothelia	5
HLA-G	2.78977	other	8
HLA-H	3.33346	other	8
HLA-J	0.611082	other	8
MR1	-1.59941	other	8
HLCS	0.6602	other	8
HMBS	-0.697907	other	8
HMGB1	1.2087	endothelia	5
HMGB2	0.454789	other	8
HMGB3	1.55266	other	8
HMGN1	2.81658	other	8
HMGN2	1.91568	other	8
HMGCR	-0.555725	other	8
HMGCS1	1.51567	other	8
HMGA1	4.28925	other	8
HMOX1	0.672468	microglia	6
HMOX2	0.70115	other	8
NR4A1	1.16277	other	8
HMX1	1.96377	other	8
ONECUT1	-1.49468	other	8
HNMT	1.67338	other	8
SLC29A2	0.103818	other	8
HNRNPA2B1	2.12312	other	8
HNRNPC	-0.875317	other	8
HNRNPF	0.926487	other	8
HNRNPH1	0.790421	other	8
HNRNPH3	2.94413	other	8
HNRNPU	2.24352	other	8
TLX2	-2.22425	other	8
HPCA	-2.19471	excitatory	1
HOXD1	9.90785	other	8
HPCAL1	-2.25641	other	8
HPGD	-0.363578	other	8
HPN	7.72348	other	8
HPR	1.06614	other	8
HPRT1	8.29583	other	8
HPS1	2.06124	other	8
HRAS	3.38126	other	8
AGFG2	0.42406	other	8
HRH1	-1.77038	other	8
HRC	-0.0175439	other	8
HRH2	0.502755	other	8
PRMT2	-2.24378	other	8
HES1	-1.65316	astroglia	4
HSBP1	0.671899	other	8
HSD11B1	-2.53116	oligodendrocyte	7
HSD11B2	-0.12674	other	8
HSD17B3	9.98611	other	8
HSD17B4	0.617753	other	8
HSF2	1.76784	other	8
HSF4	3.15234	other	8
DNAJB2	2.32435	oligodendrocyte	7
DNAJA1	5.33047	excitatory	1
HSPA1A	0.458434	astroglia	4
HSPA1L	1.91575	other	8
HSPA2	1.61386	oligodendrocyte	7
HSPA6	0.795836	microglia	6
HSPA8	6.58151	excitatory	1
HSPB1	-1.7785	astroglia	4
HSPB2	-2.54681	other	8
IGSF3	2.56427	other	8
HSP90AB1	1.94278	other	8
HSPD1	0.0587399	other	8
HSPE1	2.33828	other	8
DNAJB1	0.881615	other	8
DNAJC4	-1.9769	other	8
NDST1	3.10633	other	8
FOXN2	5.08461	oligodendrocyte	7
HTR1A	-0.106564	other	8
HTR1E	2.07572	other	8
HTR1F	-0.414234	other	8
HTR2A	1.94879	excitatory	1
HTR2C	-2.83411	excitatory	1
HTR4	-0.609071	other	8
HTR5A	0.183467	other	8
HTR7	-2.09547	other	8
TNC	3.94497	other	8
IARS	3.66516	other	8
ICA1	-1.42137	other	8
ICAM2	1.59549	endothelia	5
ICAM3	1.12397	other	8
MRPL58	-0.72538	other	8
ID1	1.04573	other	8
ID2	-2.03373	other	8
ID3	1.41178	astroglia	4
ID4	-1.42194	astroglia	4
IDE	-0.755879	other	8
IDH1	-0.430515	other	8
IDH2	-1.9557	astroglia	4
IDH3A	-0.390432	other	8
IDH3B	3.45257	other	8
IDH3G	3.04815	other	8
IDI1	3.59646	other	8
IDS	-1.0817	other	8
IFI16	2.87801	microglia	6
IFI27	0.597598	endothelia	5
IFI35	1.60042	other	8
SP110	4.90172	other	8
IFIT2	4.3811	other	8
IFIT1	0.948394	other	8
IFIT3	2.14606	other	8
IFNAR2	-0.035127	other	8
IFNGR1	2.10211	other	8
IFNGR2	3.65794	microglia	6
IGBP1	4.07701	other	8
IGF1	-1.28512	inhibitory	2
IGFALS	3.27119	other	8
IGFBP2	0.270473	other	8
IGFBP3	0.489685	endothelia	5
IGFBP5	-0.964634	other	8
IGFBP6	5.52803	other	8
IGFBP7	-0.709351	endothelia	5
CYR61	-0.70674	other	8
IGHMBP2	4.32867	other	8
IGSF1	3.33405	other	8
IKBKB	2.63428	other	8
IL1B	-0.648837	microglia	6
IL1RAP	0.489076	other	8
IL3RA	3.16109	other	8
IL4R	-1.09593	other	8
IL6R	1.29648	microglia	6
IL6ST	1.25856	microglia	6
IL7R	-0.78907	other	8
IL10RA	0.688954	microglia	6
IL10RB	2.47511	other	8
IL11RA	6.84955	other	8
IL12RB2	0.0673164	other	8
IL13RA1	0.218155	microglia	6
IL13RA2	-1.73874	other	8
IL15	-0.539618	other	8
IL15RA	0.647698	other	8
FOXK2	0.737109	other	8
ILF2	-1.16502	other	8
ILK	0.556589	other	8
IMPA1	-1.56713	other	8
IMPA2	0.339143	other	8
IMPDH1	4.54218	other	8
INCENP	0.359188	other	8
ING1	1.00994	other	8
ING2	0.614789	other	8
INHA	2.89214	other	8
INHBA	-4.1352	microglia	6
INHBB	1.58049	other	8
INPP1	1.55737	other	8
INPP4A	3.48611	inhibitory	2
INPP5A	-2.79361	other	8
INPP5B	3.78381	other	8
INPP5D	-1.13003	microglia	6
INSIG1	0.801414	other	8
INSM1	0.347925	other	8
INSR	2.44814	endothelia	5
EIF3E	0.436845	other	8
IPP	0.539114	other	8
IPW	-1.29553	astroglia	4
ITGA6	0.333311	endothelia	5
IRF2	4.8623	other	8
IRF5	-0.788591	other	8
IRF7	9.22803	other	8
IRS1	1.51876	other	8
ISG20	2.67546	other	8
ISL1	1.31606	other	8
ISLR	-4.83279	other	8
ITGA1	1.28685	endothelia	5
ITGA2	6.96816	other	8
ITGA2B	1.5006	other	8
ITGA3	4.3854	other	8
ITGA5	1.58797	other	8
ITGA7	-2.78919	excitatory	1
ITGA9	3.30173	microglia	6
ITGAE	3.29136	other	8
ITGAM	-2.05361	microglia	6
ITGAV	2.08531	other	8
ITGAX	-0.0969669	microglia	6
ITGB1	1.52007	endothelia	5
ITGB2	-0.404902	microglia	6
ITGB4	0.670616	other	8
EIF6	2.39975	other	8
ITGB5	1.08771	other	8
ITGB7	2.22098	other	8
ITGB8	1.13533	excitatory	1
ITIH4	3.08599	other	8
ITPA	8.50839	other	8
ITPK1	0.519401	excitatory	1
ITPKA	-1.12307	other	8
ITPKB	4.38891	astroglia	4
ITPR1	0.823155	other	8
ITPR2	-0.577105	other	8
ITPR3	1.51176	other	8
JAG2	3.23951	other	8
JAK1	-2.06963	other	8
JAK2	1.03068	microglia	6
JAK3	2.25732	other	8
JUN	-0.258873	astroglia	4
JUNB	1.11609	astroglia	4
JUND	-0.815034	other	8
JUP	5.19803	other	8
ANOS1	-3.03756	other	8
CD82	7.49524	other	8
KCNA1	-1.37138	other	8
KCNA2	0.576776	other	8
KCNA3	-2.30485	other	8
KCNA4	1.94353	other	8
KCNA5	-5.05878	other	8
KCNB1	-1.0761	excitatory	1
KCNC1	-1.00582	inhibitory	2
KCNC2	7.93805	other	8
KCNC3	5.38388	other	8
KCND2	3.83797	OPC	3
KCND3	-0.971177	other	8
KCNF1	4.71704	other	8
KCNG1	-2.81106	other	8
KCNH1	0.0925284	other	8
KCNH2	1.6331	other	8
KCNJ2	7.35105	oligodendrocyte	7
KCNJ3	0.70247	inhibitory	2
KCNJ4	3.79981	other	8
KCNJ5	-3.6395	other	8
KCNJ6	2.99351	other	8
KCNJ8	-0.161687	endothelia	5
KCNJ9	3.07514	other	8
KCNJ10	4.45216	astroglia	4
KCNJ11	1.22635	other	8
KCNJ12	4.96225	other	8
KCNJ14	-0.479312	other	8
KCNJ16	-3.09875	astroglia	4
KCNK1	2.57908	excitatory	1
KCNK2	-1.367	other	8
KCNK3	0.303374	other	8
KCNMA1	3.21731	other	8
KCNMB1	2.48098	other	8
KCNN1	0.355386	other	8
KCNN2	-2.16687	excitatory	1
KCNN3	-1.14187	astroglia	4
KCNN4	-2.00828	other	8
KCNQ1	-4.13731	other	8
KCNQ2	2.50026	excitatory	1
KCNQ3	7.04371	other	8
KCNS1	-1.00174	other	8
KCNS2	-0.240113	other	8
KCNS3	1.54988	other	8
KDR	0.292896	endothelia	5
KHK	1.82234	other	8
KIF2A	1.41747	other	8
KIF3C	5.97982	excitatory	1
KIF5A	-0.0661121	other	8
KIF5B	-0.136118	endothelia	5
KIF5C	0.73604	excitatory	1
KIT	-0.534932	inhibitory	2
KLKB1	5.37403	other	8
KLRC1	-3.72238	other	8
KLRC2	-1.033	other	8
KLRC3	0.9802	oligodendrocyte	7
KNG1	-1.0223	other	8
KLC1	6.46222	other	8
KIF25	3.79101	other	8
KPNA2	4.22632	other	8
KPNA4	3.142	other	8
KPNA5	0.762909	other	8
IPO5	0.737848	other	8
KRAS	5.44916	other	8
KRT10	-1.24034	other	8
KRT17	-1.92317	other	8
KRT19	-4.0348	other	8
KRT31	-3.80439	other	8
KRT83	-1.90344	other	8
KRT86	1.54757	other	8
KTN1	1.31439	other	8
L1CAM	-1.04932	other	8
LAG3	0.298517	other	8
LAMA2	-1.30395	excitatory	1
LAMA3	0.366459	other	8
LAMA4	-0.00539325	excitatory	1
LAMA5	2.02694	endothelia	5
LAMB1	-0.315626	other	8
LAMB2	3.98759	other	8
LAMB3	1.54698	other	8
LAMC1	1.73246	other	8
LAMP1	2.63729	other	8
LAMP2	7.46413	oligodendrocyte	7
RPSA	0.0965345	other	8
STMN1	1.31651	other	8
LASP1	0.854085	other	8
LBR	8.07788	other	8
LCAT	3.23169	other	8
LCP1	-1.80357	microglia	6
LCP2	0.803818	microglia	6
LDHA	6.78476	other	8
LDHB	1.30889	other	8
LDLR	0.501905	other	8
LEPR	1.32909	endothelia	5
LFNG	1.44256	other	8
LGALS1	1.03377	endothelia	5
LGALS2	-1.58176	other	8
LGALS3	1.60818	other	8
LGALS3BP	-0.242175	other	8
LGALS8	3.70779	microglia	6
LIFR	1.90095	astroglia	4
LIG1	4.1567	other	8
LIG4	1.91948	other	8
ABLIM1	-0.759483	astroglia	4
LIMK1	0.123742	other	8
LIMK2	3.66708	other	8
LIMS1	3.10126	microglia	6
LIPA	2.87367	other	8
LIPC	0.722724	other	8
LIPE	1.00347	other	8
FADS1	1.89297	other	8
LLGL2	5.84292	other	8
FADS3	1.03983	other	8
LMAN1	3.30594	other	8
LMNA	6.0307	other	8
LMO1	-0.275778	other	8
LMO2	0.890965	endothelia	5
LMO7	2.30196	excitatory	1
VWA5A	-2.09548	other	8
LOR	1.1925	other	8
LOXL1	-1.08219	other	8
LOXL2	8.45203	other	8
LPL	-0.463624	microglia	6
LPP	-3.3207	other	8
LRP1	2.33952	other	8
LRP2	2.74887	other	8
LRP3	2.16697	other	8
LRP4	0.808827	astroglia	4
LRP6	1.28637	other	8
LRP5	6.75803	other	8
LRPAP1	0.0518803	other	8
LSAMP	0.994332	other	8
LSP1	1.5754	other	8
LSS	1.79278	other	8
LTA4H	2.53999	other	8
LTB	-1.77245	other	8
LTBP1	2.32112	astroglia	4
LTBP3	7.63912	other	8
LTBR	0.982358	other	8
LTK	-1.88676	other	8
LY6E	2.9517	endothelia	5
LY6H	-1.66381	excitatory	1
LYN	-0.802092	microglia	6
TM4SF1	3.81305	endothelia	5
EPCAM	-3.79944	other	8
NBR1	4.05236	other	8
MARCKS	-1.95494	OPC	3
MAD2L1	1.67415	other	8
SMAD1	-0.659943	other	8
SMAD2	-0.96612	other	8
SMAD3	1.15766	other	8
SMAD5	5.8357	other	8
SMAD6	0.680409	other	8
SMAD7	4.82805	other	8
SMAD9	3.54389	other	8
MAF	0.920111	other	8
MAFG	-2.80425	other	8
MAG	-7.08833	oligodendrocyte	7
MAL	-2.9046	oligodendrocyte	7
MAN1A1	-1.19386	other	8
MAN2A2	5.06151	other	8
MAN2C1	3.17178	other	8
MAN2A1	3.64518	oligodendrocyte	7
MAN2B1	2.07552	other	8
MANBA	1.2911	microglia	6
MAOA	-2.33628	astroglia	4
MAOB	-4.53338	astroglia	4
MAP1A	0.870777	other	8
MAP1B	5.33934	other	8
MAP2	4.86924	other	8
MAP4	1.62328	oligodendrocyte	7
MAP6	1.46078	other	8
MAPT	4.17414	other	8
MARK1	0.039533	other	8
MARS	4.09558	other	8
MAT2A	3.23404	other	8
MATK	0.785126	other	8
MATN2	3.7033	other	8
MATN3	-0.135789	endothelia	5
MAX	0.886442	other	8
MAZ	1.57804	other	8
MBD1	3.13847	other	8
MBP	-0.476284	oligodendrocyte	7
MC1R	1.25759	other	8
MCAM	7.94778	other	8
MCC	4.91392	other	8
CHST6	2.11747	other	8
MCF2	-2.98868	other	8
MCL1	3.15144	microglia	6
MCM3	4.25098	other	8
MCM4	3.34146	other	8
MCM5	7.53812	other	8
MCM6	-0.198908	other	8
MCM7	2.96909	other	8
CD46	3.30062	endothelia	5
ADAM11	1.59259	excitatory	1
DNAJB9	2.77259	other	8
MDH1	4.30839	other	8
MDH2	9.81531	other	8
MDK	-0.0903076	other	8
MDM2	2.15787	microglia	6
MDM4	4.23504	other	8
ME1	0.956572	astroglia	4
MEA1	1.23508	other	8
MEF2A	0.229605	other	8
MEF2C	1.58451	other	8
MEF2D	1.99797	other	8
MEIS1	2.34618	other	8
MEIS2	-1.87494	other	8
MEIS3P1	-1.02862	other	8
MAP3K1	0.610339	other	8
MAP3K3	2.3018	other	8
MAP3K4	2.2429	other	8
MAP3K5	2.01978	other	8
RAB8A	0.643774	other	8
MEN1	1.05789	other	8
MEST	-0.0174159	other	8
MET	-3.85888	other	8
METTL1	1.65882	other	8
MFAP1	5.18896	other	8
MFAP3	0.468222	other	8
MFAP4	4.44437	other	8
MFGE8	-0.983007	astroglia	4
MELTF	-1.16747	other	8
MFNG	3.08455	other	8
MGAT5	0.750906	other	8
KITLG	0.994508	other	8
MGP	1.14496	other	8
MGST1	-1.20028	astroglia	4
MGST2	-2.44098	other	8
MGST3	3.03403	excitatory	1
CD99	1.26905	other	8
MID1	0.525054	astroglia	4
MITF	3.28517	other	8
MKLN1	0.442469	astroglia	4
MLF1	0.132622	other	8
MAP3K9	1.12656	other	8
MAP3K11	5.32435	other	8
AFF1	1.70376	other	8
MLLT6	0.875206	other	8
FOXO4	5.81608	other	8
NR3C2	-0.50179	other	8
MMP14	2.37355	other	8
MMP15	0.618829	other	8
MMP16	0.740357	other	8
MMP17	2.25065	excitatory	1
ALDH6A1	-0.136934	astroglia	4
MN1	0.946036	other	8
MNDA	1.38539	microglia	6
MNT	-0.0811683	other	8
MOBP	-0.101937	oligodendrocyte	7
MOCS1	-0.650742	other	8
MOCS2	4.36941	other	8
MOG	2.72984	oligodendrocyte	7
MOV10	2.48337	other	8
CD200	-1.24231	oligodendrocyte	7
MPI	1.94167	other	8
MPL	1.23126	other	8
MPP1	-0.29637	microglia	6
MPP2	-1.38778	other	8
MPP3	1.26879	other	8
MPST	5.55906	other	8
MRC1	1.25122	microglia	6
ABCC1	0.208031	other	8
MYO1B	-1.89472	endothelia	5
CITED1	-0.00737202	other	8
MSH2	4.06743	other	8
MSN	-0.619574	other	8
MSRA	2.36731	other	8
MST1	9.04611	other	8
MSX1	2.0023	endothelia	5
MT1A	-0.301922	endothelia	5
MT1E	-1.92012	endothelia	5
MT1F	-3.24729	endothelia	5
MT1G	-2.85382	astroglia	4
MT1JP	-1.59969	other	8
MT1M	-2.06711	endothelia	5
MT1L	-1.38877	other	8
MT1X	-0.738009	endothelia	5
MT2A	-0.969773	other	8
MTAP	-0.205192	other	8
MTF1	3.58027	other	8
NUDT1	2.18469	other	8
MTHFD1	0.761773	other	8
MTIF2	2.75071	other	8
MTM1	6.2966	astroglia	4
MYO1F	-0.869918	microglia	6
MTTP	2.06194	other	8
MTR	3.56902	other	8
MTRR	1.79304	other	8
TRIM37	2.00141	excitatory	1
MUTYH	10.6307	other	8
MVD	0.647382	other	8
MVK	1.02698	other	8
MX1	-1.71106	endothelia	5
MX2	1.11892	endothelia	5
MXI1	3.7976	other	8
MYB	0.0221841	other	8
MYBL1	0.093893	other	8
MYBPC1	-4.5327	astroglia	4
MYBPC2	3.73482	other	8
MYC	-1.1489	microglia	6
MYCL	-2.25875	other	8
MYCN	-0.120497	other	8
MYD88	2.77186	other	8
GADD45B	1.43733	other	8
MYH3	4.21366	other	8
MYH7	-1.31961	other	8
MYH10	5.49182	excitatory	1
MYH11	3.12813	other	8
MYL5	-1.40335	other	8
MYL6	3.8428	other	8
MYLK	-1.22978	other	8
MYO1C	1.1403	other	8
MYO1D	8.32784	oligodendrocyte	7
MYO1E	7.76774	other	8
MYO5A	1.00482	excitatory	1
MYO5B	1.86462	other	8
MYO6	6.75852	other	8
MYO7A	-1.42774	other	8
MYO9B	5.69511	other	8
MYO10	0.407407	astroglia	4
PPP1R12A	4.32491	other	8
MYT1	0.17694	other	8
NAB2	1.76245	other	8
NACA	-5.19972	other	8
NAGA	-0.580622	microglia	6
NAGLU	6.71948	other	8
HNRNPM	2.13622	other	8
NAIP	3.83054	microglia	6
NAP1L2	3.43687	excitatory	1
NAP1L3	-0.227586	other	8
NARS	4.30999	other	8
NASP	4.7413	other	8
NCAM1	0.578548	other	8
NCAM2	-0.387632	other	8
NCL	0.392217	endothelia	5
NDN	-0.218316	other	8
NDP	-1.4251	astroglia	4
NDUFA4	4.72575	other	8
NDUFA5	9.90887	other	8
NDUFA8	8.16139	other	8
NEB	-2.75246	other	8
NDUFA9	6.70924	other	8
NDUFA10	1.78929	excitatory	1
NDUFAB1	8.59459	other	8
NDUFB2	5.17813	excitatory	1
NDUFB3	2.63327	other	8
NDUFB6	5.7919	other	8
NDUFB9	0.0513369	other	8
NDUFC2	1.20107	other	8
NDUFS2	5.04272	excitatory	1
NDUFS3	3.12003	other	8
NDUFV1	5.52861	excitatory	1
NDUFS4	4.20114	other	8
NDUFS5	9.74057	other	8
NDUFV2	2.04739	other	8
DRG1	4.87362	other	8
NEDD4	0.159321	other	8
RPL10A	-1.85594	other	8
NEDD8	8.80153	other	8
NEDD9	-1.05465	other	8
NEFM	-0.16591	excitatory	1
NEFH	-0.571956	other	8
NELL1	-5.51574	other	8
NEFL	3.53426	excitatory	1
NEK1	0.971678	astroglia	4
NEK2	-0.84539	other	8
NEK3	6.2745	other	8
NELL2	1.35856	excitatory	1
NEO1	5.38268	astroglia	4
NEU1	0.472616	other	8
NEUROD1	0.597738	other	8
NEUROD2	0.756475	other	8
NF2	1.52775	other	8
NFATC1	1.30595	other	8
NFIA	-2.80005	other	8
NFATC3	2.65335	other	8
NFE2L1	2.79578	other	8
NFE2L2	3.84874	other	8
NFIB	0.565059	other	8
NFIC	-2.14127	other	8
NFIL3	0.381351	microglia	6
NFIX	-1.63848	excitatory	1
NFKB1	0.146637	microglia	6
NFKBIA	1.30672	endothelia	5
NFKBIB	2.26904	other	8
NFKBIE	-1.50299	other	8
NFX1	2.51493	other	8
NFYA	1.81519	other	8
NFYB	2.15692	other	8
NFYC	0.855338	other	8
SNU13	8.67338	excitatory	1
NHS	-0.327196	other	8
NINJ2	3.50067	oligodendrocyte	7
NIT1	3.85115	other	8
NKG7	1.97449	other	8
NKTR	2.92313	oligodendrocyte	7
NKX2-2	4.74008	other	8
NKX3-1	-1.29425	other	8
NNAT	-1.2174	endothelia	5
NMB	3.10511	other	8
NME1	10.7387	other	8
NME4	1.05354	other	8
NQO2	5.26814	other	8
NMT1	1.22941	other	8
NNMT	-3.3124	other	8
NOP2	0.117839	other	8
NOS1	-1.19769	other	8
NOS2	-0.000346116	other	8
NOTCH1	4.61264	other	8
NPY	-1.39851	inhibitory	2
NOTCH2	1.5677	astroglia	4
NOTCH4	1.08976	endothelia	5
NOV	-1.34907	other	8
NOVA1	-0.601922	other	8
NOVA2	-0.560274	other	8
PNP	-2.20651	microglia	6
NPAS1	-0.826983	inhibitory	2
NPAS2	1.51802	other	8
NPC1	5.96007	other	8
NPHP1	3.17083	other	8
NPPA	-0.854395	other	8
NPPB	1.87851	other	8
NPPC	0.347238	other	8
NPR3	1.2375	other	8
NPTX1	-1.02135	excitatory	1
NPTX2	-1.74099	excitatory	1
NPY1R	-1.70735	excitatory	1
NPY2R	2.6913	other	8
NPY5R	-1.63555	other	8
NRAP	-4.10068	other	8
NRCAM	1.70313	other	8
NRDC	0.531311	other	8
NRGN	0.103068	excitatory	1
YBX1	2.66501	other	8
NSF	6.64932	other	8
NT5E	1.03089	astroglia	4
NTRK2	-1.32268	other	8
NTRK3	1.9197	other	8
ROR1	6.30946	other	8
DDR2	-2.08529	other	8
NTSR1	-3.34391	other	8
NUCB2	1.30927	other	8
NUMA1	4.06372	other	8
NR4A2	-0.153059	other	8
NVL	7.1216	other	8
GPR143	-5.58799	astroglia	4
OAS1	2.45185	other	8
OAS3	5.10455	endothelia	5
OAT	6.67032	other	8
TBC1D25	4.19204	other	8
OAZ1	7.9069	endothelia	5
OAZ2	6.71369	other	8
OCA2	-0.9442	other	8
OCRL	1.84157	other	8
ODC1	5.79057	other	8
ODF2	2.20749	other	8
OGG1	-2.06748	other	8
OLR1	-0.609436	microglia	6
OMG	1.49266	other	8
OPA1	6.27703	other	8
TNFRSF11B	0.549007	other	8
OPHN1	0.794074	other	8
OPRK1	-0.904307	other	8
OPRL1	0.593196	other	8
OPRM1	-2.57786	other	8
ORC2	2.29879	other	8
ORC4	5.83518	other	8
SLC22A18	1.16126	other	8
CLDN11	6.67082	oligodendrocyte	7
OTX1	2.35482	other	8
OVGP1	-0.529062	other	8
OXA1L	0.213617	other	8
OXCT1	2.58187	inhibitory	2
OXTR	-0.888036	other	8
P2RX4	5.41993	other	8
P2RX5	2.75319	other	8
P2RX7	5.8988	other	8
P2RY1	1.3447	astroglia	4
P2RY6	-2.40702	other	8
P4HA1	3.73085	other	8
PA2G4	-1.03253	other	8
PCSK6	6.31264	oligodendrocyte	7
PAFAH1B1	5.23374	excitatory	1
PAFAH1B2	1.23161	other	8
PAFAH1B3	0.457773	other	8
PAFAH2	4.47447	other	8
PRDX1	6.11817	other	8
PAH	2.80063	other	8
SERPINB2	0.413517	other	8
PAK1	3.11396	excitatory	1
PAK2	5.77625	other	8
PAK3	1.49942	other	8
PALM	-0.233534	other	8
PAM	0.696341	other	8
CNTN3	-1.60981	other	8
PRKN	1.46574	other	8
PARN	-0.0101505	other	8
PAWR	-1.98474	other	8
PAX6	-2.65413	other	8
PDCL	2.3987	other	8
PBX1	5.30668	excitatory	1
PBX3	-2.00555	other	8
PC	-1.44999	other	8
PCBD1	-1.22241	other	8
PCCA	-0.786538	endothelia	5
PCDH1	0.956766	endothelia	5
PCDHGC3	2.16624	astroglia	4
PCDH7	-5.253	other	8
PCDH8	-1.79976	other	8
PCK2	0.766526	other	8
PCM1	3.28715	microglia	6
PCMT1	8.24586	excitatory	1
PCNA	3.31859	other	8
PCNT	-1.39092	excitatory	1
PCOLCE	3.83158	other	8
CHMP1A	-0.926597	other	8
PCP4	1.37859	other	8
PCSK1	1.67759	excitatory	1
PCSK5	-3.16093	other	8
PCSK2	3.90579	other	8
PDCD2	0.164414	other	8
PDE1A	-1.18757	other	8
PDE1C	4.34727	other	8
PDE2A	-1.0772	excitatory	1
PDE3A	3.51574	excitatory	1
PDE3B	-0.00467006	microglia	6
PDE4A	-0.322329	other	8
PDE4B	1.56147	other	8
PDE4C	0.734036	other	8
PDE4D	2.29258	excitatory	1
PDE7A	0.908132	other	8
PDE8A	3.07542	oligodendrocyte	7
PDE9A	-0.666193	other	8
PDE1B	-1.10786	other	8
PDGFA	0.591648	other	8
PDGFB	2.26763	microglia	6
PDGFRA	-1.87833	other	8
PDGFRL	0.616402	other	8
PDE6B	9.60924	other	8
PDGFRB	2.10641	endothelia	5
PDHA1	8.29772	other	8
PDHB	6.37186	other	8
PDK1	1.78619	other	8
PDK2	0.531081	astroglia	4
PDK3	4.00985	other	8
PDK4	2.72253	other	8
ENPP1	1.25605	other	8
ENPP2	0.655129	oligodendrocyte	7
PDPK1	4.53998	other	8
SLC26A4	-1.37646	other	8
PDYN	-1.22894	other	8
PECAM1	3.38447	endothelia	5
SERPINF1	-3.389	microglia	6
PENK	-1.31839	inhibitory	2
PEPD	0.466219	other	8
PER1	1.91594	other	8
GATB	0.949033	other	8
PEX6	1.58218	other	8
PEX10	1.33278	other	8
[truncated: 8,028 more rows]

## Sheet: Figure3g
Region number	Node degree
1	129
2	33
3	86
4	110
5	121
6	91
7	47
8	129
9	80
10	67
11	42
12	93
13	93
14	170
15	181
16	68
17	77
18	82
19	36
20	40
21	61
22	60
23	49
24	41
25	68
26	148
27	88
28	68
29	87
30	78
31	88
32	26
33	35
34	28
35	25
36	47
37	52
38	68
39	94
40	70
41	46
42	129
43	127
44	137
45	161
46	101
47	99
48	73
49	97
50	59
51	129
52	110
53	67
54	97
55	94
56	86
57	32
58	80
59	38
60	61
61	42
62	70
63	110
64	39
65	38
66	10
67	157
68	68
69	109
70	117
71	93
72	106
73	115
74	132
75	114
76	79
77	91
78	112
79	48
80	19
81	87
82	96
83	105
84	100
85	106
86	95
87	105
88	45
89	55
90	54
91	27
92	9
93	11
94	23
95	35
96	84
97	99
98	62
99	71
100	43
101	29
102	23
103	57
104	52
105	58
106	120
107	43
108	98
109	124
110	43
111	41
112	69
113	58
114	51
115	18
116	35
117	33
118	40
119	109
120	37
121	71
122	82
123	75
124	66
125	114
126	66
127	63
128	87
129	44
130	48
131	115
132	106
133	119
134	87
135	109
136	58
137	90
138	86
139	40
140	47
141	49
142	93
143	128
144	31
145	67
146	65
147	62
148	125
149	133
150	67
151	147
152	94
153	31
154	23
155	38
156	49
157	59
158	67
159	59
160	50
161	38
162	42
163	62
164	28
165	16
166	11
167	176
168	42
169	26
170	89
171	94
172	95
173	36
174	55
175	140
176	61
177	81
178	29
179	58
180	57
181	134
182	32
183	84
184	112
185	112
186	75
187	44
188	113
189	86
190	89
191	39
192	71
193	105
194	185
195	158
196	71
197	60
198	60
199	39
200	33
201	41
202	55
203	51
204	25
205	106
206	135
207	104
208	68
209	107
210	90
211	60
212	27
213	32
214	21
215	23
216	51
217	78
218	63
219	86
220	60
221	49
222	114
223	116
224	134
225	155
226	91
227	108
228	57
229	76
230	70
231	115
232	85
233	43
234	89
235	81
236	78
237	31
238	103
239	30
240	63
241	46
242	71
243	133
244	38
245	37
246	10
247	146
248	67
249	120
250	142
251	88
252	91
253	95
254	123
255	84
256	60
257	84
258	113
259	44
260	11
261	90
262	80
263	104
264	97
265	82
266	100
267	110
268	51
269	43
270	52
271	17
272	4
273	8
274	21
275	34
276	80
277	120
278	81
279	70
280	49
281	25
282	10
283	36
284	37
285	43
286	92
287	60
288	60
289	86
290	38
291	44
292	36
293	45
294	24
295	20
296	52
297	45
298	33
299	86
300	36
301	61
302	61
303	32
304	71
305	106
306	48
307	58
308	66
309	28
310	84
311	95
312	86
313	95
314	83
315	98
316	48
317	83
318	83
319	74
320	61
321	36
322	120
323	131
324	63
325	122
326	94
327	47
328	110
329	125
330	77
331	122
332	98
333	28
334	40
335	39
336	47
337	51
338	59
339	57
340	58
341	34
342	36
343	53
344	26
345	24
346	12
347	166
348	26
349	36
350	82
351	70
352	77
353	42
354	40
355	128
356	86
357	71
358	58
359	60
360	55

[truncated: 67 more sheets: Figure3h, Figure4a, Figure4b, Figure4c, Figure4d, Figure4e, Figure4g, Figure4h, Figure5a, Figure5b, Figure5c, Figure5d, Figure5e, Figure5g, Figure5h, Supplementary Figure1a, Supplementary Figure1b, Supplementary Figure1c, Supplementary Figure1d, Supplementary Figure1e …]
